# Supplementary material for: Network Theory Analysis of Allosteric Drug-Rescue Mechanisms in the Tumor Suppressor Protein p53 Y220C Mutant
Source: Int J Mol Sci. 2025 Jul 17;26(14):6884. doi: 10.3390/ijms26146884 (PMC12295982; doi:10.3390/ijms26146884)
Supplement: Supplementary file 1 [file ijms-26-06884-s001.zip]

Archive with 12 entries (12 files):
- Supplementary_Information_and_Figures.pdf
- Supplementary_Material_Method Calculations.pdf
- SUPP_00_strip_res_frame_contain.sh
- SUPP_01_strip_res_frame_contain_66FS_trials.sh
- SUPP_02_trajin_and_run_energy_dat.sh
- SUPP_1_0_Energetic_Networks_Initial_Tensor_Generation_p53_y220c_66SF.ipynb
- SUPP_1_1_Energetic_Networks_Initial_Tensor_Generation_p53_y220c_66SF.ipynb
- SUPP_2_Heat_Kernel_Generation_and_Analysis.ipynb
- SUPP_3_0_Wasserstein_EE_Analysis_wt_to_y220c_mutants.ipynb
- SUPP_3_1_Wasserstein_EE_Analysis_y220c_to_drug_bound.ipynb
- SUPP_3_Wasserstein_EE_Analysis_Cells.ipynb
- SUPP_4_Wasserstein_Embedding_Error_Error_Analysis.ipynb
