# Supplementary material for: Network Theory Analysis of Allosteric Drug-Rescue Mechanisms in the Tumor Suppressor Protein p53 Y220C Mutant
Source: Int J Mol Sci. 2025 Jul 17;26(14):6884. doi: 10.3390/ijms26146884 (PMC12295982; doi:10.3390/ijms26146884)
Supplement: Supplementary file 1 [file ijms-26-06884-s001.zip › SUPP_00_strip_res_frame_contain.sh]

#!/bin/bash
#generates cpptraj input script to strip prmtop and trajectory
#specify prmtop file, trajectory file, what you want to strip out, sample frequency, and the name of the system
input_prmtop=$1
input_traj=$2
strip_range=$3
sample_freq=$4
system_name=$5

cat << EOF > ${system_name}_strip_${sample_freq}SF.in

#strip trajectory and output stripped parameter topology
parm ${input_prmtop}
trajin ${input_traj} 1 last ${sample_freq}
strip ${strip_range} outprefix stripped
trajout ${system_name}_stripped_${sample_freq}SF.trj

go
quit

EOF

#run generated file in cpptraj
cpptraj -i ${system_name}_strip_${sample_freq}SF.in

#change name of prmtop file to match system name
old_file_name=$input_prmtop

re_pattern='([^\/]+)\.[^.\/]+'
# extracts name of the stripped prmtop file
if [[ $old_file_name =~ $re_pattern ]]; then
	name="${BASH_REMATCH[1]}"
else
	echo "${re_pattern}"
	echo "${old_file_name}"
	exit 1
fi

#generate the new file name
#other naming convention: new_file_name0=${name}_stripped.prmtop

new_file_name="${system_name}_stripped.prmtop"
#renames old file name to new file name
mv "stripped.${name}.prmtop" "${new_file_name}"

#put the newly generated files in a new folder
mkdir "${system_name}_${sample_freq}SF"
mv "${system_name}_strip_${sample_freq}SF.in" "${system_name}_${sample_freq}SF"
mv "${system_name}_stripped_${sample_freq}SF.trj" "${system_name}_${sample_freq}SF"
mv "${new_file_name}" "${system_name}_${sample_freq}SF"
