# Supplementary material for: Network Theory Analysis of Allosteric Drug-Rescue Mechanisms in the Tumor Suppressor Protein p53 Y220C Mutant
Source: Int J Mol Sci. 2025 Jul 17;26(14):6884. doi: 10.3390/ijms26146884 (PMC12295982; doi:10.3390/ijms26146884)
Supplement: Supplementary file 1 [file ijms-26-06884-s001.zip › SUPP_01_strip_res_frame_contain_66FS_trials.sh]

#!/bin/bash

./strip_res_frame_contain.sh '/home33/bcowan/p53_y220c_runs/wt_dna.prmtop' '/home33/bcowan/p53_y220c_runs/wt_dna.trj' '!(:1-193)' 66 wt
./strip_res_frame_contain.sh '/home33/bcowan/p53_y220c_runs/y220c_dna.prmtop' '/home33/bcowan/p53_y220c_runs/y220c_dna.trj' '!(:1-193)' 66 y220c
./strip_res_frame_contain.sh '/home33/bcowan/p53_y220c_runs/8_dna.prmtop' '/home33/bcowan/p53_y220c_runs/8_dna.trj' '!(:1-193)' 66 8_y220c 
./strip_res_frame_contain.sh '/home33/bcowan/p53_y220c_runs/20_dna.prmtop' '/home33/bcowan/p53_y220c_runs/20_dna.trj' '!(:1-193)' 66 20_y220c
./strip_res_frame_contain.sh '/home33/bcowan/p53_y220c_runs/22_dna.prmtop' '/home33/bcowan/p53_y220c_runs/22_dna.trj' '!(:1-193)' 66 22_y220c
./strip_res_frame_contain.sh '/home33/bcowan/p53_y220c_runs/27_dna.prmtop' '/home33/bcowan/p53_y220c_runs/27_dna.trj' '!(:1-193)' 66 27_y220c
./strip_res_frame_contain.sh '/home33/bcowan/p53_y220c_runs/6sm_dna.prmtop' '/home33/bcowan/p53_y220c_runs/6sm_dna.trj' '!(:1-193)' 66 pk11000_y220c
