# Supplementary material for: Network Theory Analysis of Allosteric Drug-Rescue Mechanisms in the Tumor Suppressor Protein p53 Y220C Mutant
Source: Int J Mol Sci. 2025 Jul 17;26(14):6884. doi: 10.3390/ijms26146884 (PMC12295982; doi:10.3390/ijms26146884)
Supplement: Supplementary file 1 [file ijms-26-06884-s001.zip › SUPP_02_trajin_and_run_energy_dat.sh]

#!/bin/bash

#script to generate single frame energy trajin files and run them to generate output dat files
#specify start frame index ex 0, total number of frames, prmtop file,
#and naming convention of the single traj files ex 'traj_frame'

start_frame=$1
num_frames=$2
prmtop=$3
file=$4

#generate each frames trajin script

for(( i = 0; i < $((num_frames)); i++ ))
do
        cat << EOF > energies_${i}.trajin
parm ${prmtop}
trajin ${file}${i}.trj
pairwise out ${file}${i}total.dat cuteelec 0.0001 cutevdw 0.0001 emapout frame_${i}_elec.dat vmapout frame_${i}_vdw.dat
EOF
done

#run trajin scripts to generate each frames energy.dat files

for (( j = $((start_frame)) ; j < $((num_frames)); j++ )) ### Inner for loop ###
do
        $AMBERHOME/bin/cpptraj -i energies_${j}.trajin
done

#move all generated dat files in a seperate folder
mkdir output_dat
mv *.dat output_dat
