# Supplementary material for: Network Theory Analysis of Allosteric Drug-Rescue Mechanisms in the Tumor Suppressor Protein p53 Y220C Mutant
Source: Int J Mol Sci. 2025 Jul 17;26(14):6884. doi: 10.3390/ijms26146884 (PMC12295982; doi:10.3390/ijms26146884)
Supplement: Supplementary file 1 [file ijms-26-06884-s001.zip › SUPP_1_0_Energetic_Networks_Initial_Tensor_Generation_p53_y220c_66SF.ipynb]

# %% [code]
import pytraj as pt
import numpy as np
import pandas as pd
import matplotlib.pyplot as plt
import torch
import networkx as nx
import scipy 
from tqdm.notebook import tqdm
import plotly.express as px
import pickle as pkl
from scipy import exp

# %% [code]
%matplotlib widget

# %% [markdown]
<h1> Cpptraj Stuff </h1>

# %% [code]
class TrajectoryBuilder():
    '''
    A wrapper class for calling common trajectory functions. All functions cache results for faster 
    access. 
    '''
    def __init__(self,trajectory_file,topology,mask = '@*',skip=1):
        '''
        trajectory_file (str): path to trajectory
        topology (str): path to topology,
        mask (str): Amber mask for selection
        skip (str): Number of frames to skip over during selection
        '''
        self.computed_dic = {'rmsd' : False, 'rmsf': False,'k_means' : False}
        self.mask = mask
        self.trajectory_file = trajectory_file
        self.topology = topology
        self.trajectory = pt.Trajectory(trajectory_file, topology)[mask][0::skip]

    def compute_rmsd(self):
        '''
        Compute rmsd for system
        '''
        self.rmsd = pt.rmsd(traj=self.trajectory)
        self.computed_dic['rmsd'] = True
        return self.rmsd
    
    def plot_rmsd(self):
        '''
        Compute (if not already) and plot rmsd for a system
        '''
        if not self.computed_dic['rmsd']:
            self.compute_rmsd()
        df = pd.DataFrame(self.rmsd)
        df.plot()
        
    def compute_rmsf(self):
        self.rmsf=pt.rmsf(traj=self.trajectory)
        self.computed_dic['rmsf'] = True
        return self.rmsf
    
    def plot_rmsf(self):
        '''
        Compute (if not already) and plot rmsf for a system
        '''
        if not self.computed_dic['rmsf']:
            self.compute_rmsf()
        df = pd.DataFrame(self.rmsf)
        df.plot()
    
    def compute_kmeans(self,num_clusters):
        self.num_clusters = num_clusters
        self.k_means = pt.cluster.kmeans(self.trajectory,n_clusters=num_clusters)
        self.computed_dic['k_means'] = True
        return self.k_means
    
    def build_MSM(self,num_clusters = None):
        if not self.computed_dic['k_means']:
            self.compute_kmeans(3)
        transition_matrix = [[0] * self.num_clusters for num in range(self.num_clusters)]
        cluster_indices = self.k_means.cluster_index
        for index in range(len(cluster_indices) - 1):
            transition_matrix[cluster_indices[index]][cluster_indices[index+1]] += 1 
        return transition_matrix
    
    def make_single_frames(self,path,name):
        '''
        save the trajectory out to a sequence of single frames
        '''
        for i in (range(0,len(self.trajectory))):
            pt.save(path + name + str(i) + '.trj',self.trajectory[i:i+1], overwrite=True)
    
    

# %% [markdown]
<h1> Parsing Energy Files </h1>

# %% [code]
import re

class EnergyParser:
    '''
    A class for parsing in pairwise energy data 
    '''
    def __init__(self,path,num_units,num_frames,values):
        '''
        path (str) : path to energy file (not including indexes)
        num_units (int) : the number of atoms or residues in the system
        num_frames (int) : number of frames in each energy file
        values list (str) : list of energy types to be selected
        
        EX: EnergyParser('p53wt/energies_',190,['vdw','total'])
        
        FOR ME CRIB_Par6:
        Ex: EnergyParser('/mnt/c/cottontail/output_energy_data',123,['vdw','total'])
        '''
        self.path = path
        self.num_units = num_units
        self.values = values
        self.num_frames = num_frames
        
        
    
    def __get_energy_col_ind(self,energy_value):
        '''
        energy_value (str):  the type of energy_value 
        utility for getting the column number in 
        cpptraj energy output 
        
        returns (int): column of energy 
        '''
        dic = {
            'bond'  : 0,
            'angle' : 1,
            'dih'   : 2,
            'vdw14' : 3,
            'elec14' : 4,
            'vdw'   : 5,
            'elec'  : 6,
            'total'  : 7}
        
        if(energy_value not in dic):
            raise ValueError("energy_value must be name of column \\\
                             in cpptraj output file")
        
        return dic[energy_value]

    def __read_energy_file(self,path,frames,values=['bond','vdw','elec']):
        '''
        path (str) : path to energy file
        frames (int) : number of frames in each energy file
        values list(str) : list of energy types to be selected
        
        returns (numpy.ndarray): columns of energy array with selected values
        '''
        indicies = [self.__get_energy_col_ind(value) for value in values]
        data = np.zeros((frames,len(values)))
        with open(path,'r') as f:
            ind = 0
            for line in f:
                energies = re.findall('\-*\d*\.\d*',line)
                if len(energies) == 0:
                    continue 
                for i, value in enumerate(values):
                    data[ind,i] = energies[indicies[i]]
                ind += 1 

        return data
    
    def __format_file_query(self,path,x,y):
        return path + str(x) + '_' + str(y) + '.dat'

    def load_energy_files(self):    
        path = self.path
        values = self.values
        num_frames = self.num_frames
        num_units = self.num_units
        num_values = len(values)
        
        data = np.zeros((num_frames,num_values,num_units,num_units))
        for x in tqdm(range(1,num_units)):
            for y in range(x+1,num_units+1):
                file_query = self.__format_file_query(path,x,y)
                energy = self.__read_energy_file(file_query,num_frames, values)
                for frame,value in enumerate(energy):
                    for i in range(len(values)):
                        data[frame,i,x-1,y-1] = abs(value[i])
                        data[frame,i,y-1,x-1] = abs(value[i])
        return data
        

# %% [code]
class PairwiseParser:
    '''
    A class for parsing in pairwise energy data 
    '''
    def __init__(self,path_to_files,num_frames,topology):
        '''
        path (str) : path to energy files : **BENNOTE FOR ME IT IS '/mnt/c/cottontail/output_energy_dat'?
        num_frames (int) : number of frames in each energy file **BENNOTE FOR ME IT IS 123 residues
        num_atoms (int) : the number of atoms in the system   **BENNOTE FOR ME IT IS 1932 atoms
        '''
        self.path_to_files = path_to_files
        self.num_atoms = topology.n_atoms
        self.num_residues = len(list(topology.residues))
        self.num_frames = num_frames
        self.topology = topology
        self.atom_residue_dic = self.__build_atom_residue_dic()
        
        
    def __build_atom_residue_dic(self):
        atom_residue_dic = {}
        num_residues = self.num_residues
        for i in range(1,num_residues+1):
            atoms = self.topology.select(':' + str(i))
            for atom in atoms:
                atom_residue_dic[atom + 1] = i - 1

        return atom_residue_dic    
    
    def __get_interaction_matrices(self,path,return_atom_matrix=False):
        res_res = np.zeros((self.num_residues,self.num_residues))
        
        if return_atom_matrix:
            atom_atom = np.zeros((self.num_atoms,self.num_atoms))
            
        with open(path,'r') as f:
            ind = 0

            for line in (f):
                energies = re.findall('\-*\d*\.\d*',line)
                
                if len(energies) == 0:
                    continue 

                atom1 = int(float(energies[0]))
                atom2 = int(float(energies[1]))
                energy = float(energies[2])

                if atom1 <= atom2:
                    continue 

                res1 = self.atom_residue_dic[atom1]
                res2 = self.atom_residue_dic[atom2]
                
                if res1 == res2:
                    continue

                res_res[res1][res2] += abs(energy)
                res_res[res2][res1] += abs(energy)
                if return_atom_matrix:
                    atom_atom[atom1-1][atom2-1] = abs(energy)
                    atom_atom[atom2-1][atom1-1] = abs(energy)
                
            if return_atom_matrix:
                return (res_res,atom_atom)
            else:
                return res_res
        
    def load_energy_files(self):
        data = np.zeros((self.num_frames,2,self.num_residues,self.num_residues))
        frames = self.num_frames
        for energy,energy_type in tqdm(enumerate(['vdw','elec'])):
            for frame in range(frames):
                print(frame,energy)
                print(data.shape)
                path = 'frame_' + str(frame) + '_' + energy_type + '.dat'
                data[frame,energy] = self.__get_interaction_matrices(self.path_to_files + path)

        return data
                
    

   

# %% [markdown]
<h1> Making an Energy Tensor from my own input .dat files </h1>

# %% [code]
#builds a trajectory object from input traj and the parmtop file
wt_traj=TrajectoryBuilder('/media/ben/Seagate_Drive/y220c_p53_66SF/wt_66SF/wt_stripped_66SF.trj','/media/ben/Seagate_Drive/y220c_p53_66SF/wt_66SF/wt_stripped.prmtop')
#create variable top that represents the topology of the trajectory object just created
wt_top=wt_traj.trajectory.top

# %% [code]
wt_traj1=pt.load('/media/ben/Seagate_Drive/y220c_p53_66SF/wt_66SF/wt_stripped_66SF.trj','/media/ben/Seagate_Drive/y220c_p53_66SF/wt_66SF/wt_stripped.prmtop')
pt.superpose(wt_traj1, ref=0)
rmsf_data1 = pt.rmsf(wt_traj1)
plt.plot(rmsf_data1.T[0], rmsf_data1.T[1])

# %% [code]
#FIRST REAL STEP OF THIS PROCESS: GENERATION OF SINGLE FRAME TRAJ FILES. once running this, move all generated single trajectories to a new folder output_frame_analysis along with the two .sh files we will then move this folder onto the cluster to generate the .dat files. 
#wt_traj.make_single_frames('/media/ben/Seagate_Drive/y220c_p53_66SF/wt_66SF/traj_frames/', 'traj_frame')

# %% [code]
#SECOND BIG STEP OF THE PROCESSES: NOW SCP THE OUTPUTFRAME ANALYSIS FOLDER TO THE CLUSTER TO GENERATE .dat FILES AND THEN SCP THE FOLDER WITH THE .dat FILES BACK FOR FURTHER ANALYSIS

# %% [code]
wt_parse=PairwiseParser('/media/ben/Seagate_Drive/y220c_p53_66SF/wt_66SF/output_dat/',152,wt_top)

# %% [code]
wt_data=wt_parse.load_energy_files()

# %% [code]
np.save('/media/ben/Seagate_Drive/y220c_p53_66SF/wt_66SF/wt_66SF_datatensor.npy',wt_data)

# %% [code]
y220c_traj=TrajectoryBuilder('/media/ben/Seagate_Drive/y220c_p53_66SF/y220c_66SF/y220c_stripped_66SF.trj','/media/ben/Seagate_Drive/y220c_p53_66SF/y220c_66SF/y220c_stripped.prmtop')
y220c_top=y220c_traj.trajectory.top

# %% [code]
y220c_traj1=pt.load('/media/ben/Seagate_Drive/y220c_p53_66SF/y220c_66SF/y220c_stripped_66SF.trj','/media/ben/Seagate_Drive/y220c_p53_66SF/y220c_66SF/y220c_stripped.prmtop')
pt.superpose(y220c_traj1, ref=0)
rmsf_data = pt.rmsf(y220c_traj1)
plt.plot(rmsf_data.T[0], rmsf_data.T[1])
plt.show()

# %% [code]
#y220c_traj.make_single_frames('/media/ben/Seagate_Drive/y220c_p53_66SF/y220c_66SF/traj_frames/','traj_frame')

# %% [code]
y220c_parse=PairwiseParser('/media/ben/Seagate_Drive/y220c_p53_66SF/20_y220c_66SF/output_dat/',152,y220c_top)

# %% [code]
y220c_data=y220c_parse.load_energy_files()

# %% [code]
np.save('/media/ben/Seagate_Drive/y220c_p53_66SF/y220c_66SF/y220c_66SF_datatensor.npy',y220c_data)

# %% [code]
y220c_8_traj=TrajectoryBuilder('/media/ben/Seagate_Drive/y220c_p53_66SF/8_y220c_66SF/8_y220c_stripped_66SF.trj','/media/ben/Seagate_Drive/y220c_p53_66SF/8_y220c_66SF/8_y220c_stripped.prmtop')
y220c_8_top=y220c_8_traj.trajectory.top

# %% [code]
#y220c_8_traj.make_single_frames('/media/ben/Seagate_Drive/y220c_p53_66SF/8_y220c_66SF/traj_frames/' , 'traj_frame')

# %% [code]
y220c_8_parse=PairwiseParser('/media/ben/Seagate_Drive/y220c_p53_66SF/8_y220c_66SF/output_dat/',152,y220c_8_top)

# %% [code]
y220c_8_data=y220c_8_parse.load_energy_files()

# %% [code]
np.save('/media/ben/Seagate_Drive/y220c_p53_66SF/8_y220c_66SF_datatensor.npy',y220c_8_data)

# %% [code]
y220c_20_traj=TrajectoryBuilder('/media/ben/Seagate_Drive/y220c_p53_66SF/20_y220c_66SF/20_y220c_stripped_66SF.trj' ,'/media/ben/Seagate_Drive/y220c_p53_66SF/20_y220c_66SF/20_y220c_stripped.prmtop')
y220c_20_top=y220c_20_traj.trajectory.top


# %% [code]
y220c_20_traj.plot_rmsd()

# %% [code]
y220c_22_traj.plot_rmsd()

# %% [code]
y220c_pk11000_traj.plot_rmsd()

# %% [code]


# %% [code]
#y220c_20_traj.make_single_frames('/media/ben/Seagate_Drive/y220c_p53_66SF/20_y220c_66SF/traj_frames/', 'traj_frame')

# %% [code]
y220c_20_parse=PairwiseParser('/media/ben/Seagate_Drive/y220c_p53_66SF/20_y220c_66SF/output_dat/',152,y220c_20_top)

# %% [code]
y220c_20_data=y220c_20_parse.load_energy_files()

# %% [code]
np.save('/media/ben/Seagate_Drive/y220c_p53_66SF/20_y220c_66SF_datatensor.npy',y220c_20_data)

# %% [code]
y220c_22_traj=TrajectoryBuilder('/media/ben/Seagate_Drive/y220c_p53_66SF/22_y220c_66SF/22_y220c_stripped_66SF.trj' ,'/media/ben/Seagate_Drive/y220c_p53_66SF/22_y220c_66SF/22_y220c_stripped.prmtop' )
y220c_22_top=y220c_22_traj.trajectory.top

# %% [code]
#y220c_22_traj.make_single_frames('/media/ben/Seagate_Drive/y220c_p53_66SF/22_y220c_66SF/traj_frames/', 'traj_frame')

# %% [code]
y220c_22_parse=PairwiseParser('/media/ben/Seagate_Drive/y220c_p53_66SF/22_y220c_66SF/output_dat/',152,y220c_22_top)

# %% [code]
y220c_22_data=y220c_22_parse.load_energy_files()

# %% [code]
np.save('/media/ben/Seagate_Drive/y220c_p53_66SF/22_y220c_66SF_datatensor.npy',y220c_22_data)

# %% [code]
y220c_27_traj=TrajectoryBuilder('/media/ben/Seagate_Drive/y220c_p53_66SF/27_y220c_66SF/27_y220c_stripped_66SF.trj','/media/ben/Seagate_Drive/y220c_p53_66SF/27_y220c_66SF/27_y220c_stripped.prmtop')
y220c_27_top=y220c_27_traj.trajectory.top

# %% [code]
#y220c_27_traj.make_single_frames('/media/ben/Seagate_Drive/y220c_p53_66SF/27_y220c_66SF/traj_frames/', 'traj_frame')

# %% [code]
#y220c_27_parse=PairwiseParser('/media/ben/Seagate_Drive/PDZ_200FS/APL_strip_200FS/output_dat/',26,APL_top)

# %% [code]
#y220c_27_data=APL_parse.load_energy_files()

# %% [code]
#np.save('/media/ben/Seagate_Drive/PDZ_200FS/APL_200FS_datatensor.npy',APL_data)

# %% [code]
y220c_pk11000_traj=TrajectoryBuilder('/media/ben/Seagate_Drive/y220c_p53_66SF/pk11000_y220c_66SF/pk11000_y220c_stripped_66SF.trj','/media/ben/Seagate_Drive/y220c_p53_66SF/pk11000_y220c_66SF/pk11000_y220c_stripped.prmtop')
y220c_pk11000_top=y220c_pk11000_traj.trajectory.top

# %% [code]
#y220c_pk11000_traj.make_single_frames('/media/ben/Seagate_Drive/y220c_p53_66SF/pk11000_y220c_66SF/traj_frames/', 'traj_frame')

# %% [code]
y220c_pk11000_parse=PairwiseParser('/media/ben/Seagate_Drive/y220c_p53_66SF/pk11000_y220c_66SF/output_dat/',152,y220c_pk11000_top)

# %% [code]
y220c_pk11000_data=y220c_pk11000_parse.load_energy_files()

# %% [code]
np.save('/media/ben/Seagate_Drive/y220c_p53_66SF/pk11000_y220c_66SF_datatensor.npy',y220c_pk11000_data)

# %% [code]
