# Supplementary material for: Network Theory Analysis of Allosteric Drug-Rescue Mechanisms in the Tumor Suppressor Protein p53 Y220C Mutant
Source: Int J Mol Sci. 2025 Jul 17;26(14):6884. doi: 10.3390/ijms26146884 (PMC12295982; doi:10.3390/ijms26146884)
Supplement: Supplementary file 1 [file ijms-26-06884-s001.zip › SUPP_2_Heat_Kernel_Generation_and_Analysis.ipynb]

# %% [code]
import pytraj as pt
import parmed as pmd
import numpy as np
import pandas as pd
import matplotlib.pyplot as plt
import torch
import networkx as nx
import scipy 
import pickle as pkl
from tqdm.notebook import tqdm
import plotly.express as px
from plotly.subplots import make_subplots
import plotly.graph_objects as go
from scipy import exp
from kneed import KneeLocator as KneedLoc

# %% [code]
%matplotlib widget

# %% [markdown]
<h1> Graph Normalization and Thresholding </h1>

# %% [code]
def compute_normalized_graph(matrix):
    row_sums = matrix.sum(axis=1)
    size = matrix.shape[0]
    new_matrix = np.zeros((size,size))
    for x,row in enumerate(matrix):
        #for every column's row 
        for y, val in enumerate(row):
            #for every value in row
            current = val / row_sums[x] if row_sums[x] != 0 else 0
            new_matrix[x,y] = max([current,new_matrix[y,x]])
            new_matrix[y,x] = max([current,new_matrix[x,y]])
                
    return new_matrix

# %% [code]
def compute_normalized_graph(matrix):
    row_sums = matrix.sum(axis=1)
    size = matrix.shape[0]
    new_matrix = np.zeros((size,size))
    for x,row in enumerate(matrix):
        #for every column's row 
        for y, val in enumerate(row):
            #for every value in row
            current = val / row_sums[x] if row_sums[x] != 0 else 0
            new_matrix[x,y] = max([current,new_matrix[y,x]])
            new_matrix[y,x] = max([current,new_matrix[x,y]])
                
    return new_matrix

# %% [code]
def threshold_graph(matrix, cutoff):
    size = matrix.shape[0]
    new_matrix = np.zeros((size,size))
    for x,row in enumerate(matrix):
        for y, val in enumerate(row):
            new_matrix[x,y] = 1 if matrix[x,y] > cutoff else 0

    return new_matrix

# %% [markdown]
<h1> Pairwise Energy Tensor Analysis </h1>

# %% [code]
def thresh_and_norm_matrix(tensor,channel,threshold): 
    #same function as above, just quicker to access here outside of the tensor class
    '''
    channel (int): the energy channel to compute for
    threshold (float): the cutoff value

    returns : (numpy.ndarray) matrix of matrices summed over common edges, normalized,
    and thresholded
    '''
    energy_tensor = torch.Tensor(tensor[:,channel])
    sum_matrix = torch.sum(energy_tensor, dim=0).numpy()
    normalized = compute_normalized_graph(sum_matrix)
    #thresholded is binary 
    thresholded = threshold_graph(normalized,threshold)
    weighted_threshold = thresholded * normalized
    return (thresholded,weighted_threshold)

# %% [markdown]
<h1> Heat Kernel Analysis:</h1>

# %% [markdown]
### Heat Kernel PCA (See: https://link.springer.com/chapter/10.1007/11815921_18)

# %% [code]
def matrix_exponentiation(eigenvectors,eigenvalues,t):
    '''
    Raise e^matrix where matrix is a square 
    '''
    shape = eigenvectors.shape[0]
    processed_eigenvalues = np.exp(-t*eigenvalues)
    e_diagonal = np.diag(processed_eigenvalues)
    return eigenvectors.dot(e_diagonal).dot(eigenvectors.transpose())

def get_heat_kernel(matrix,t):
    laplacian = scipy.sparse.csgraph.laplacian(matrix,normed=True)
    (eigenvalues,eigenvectors) = np.linalg.eigh(laplacian)
    x = matrix_exponentiation(eigenvectors,eigenvalues,t)
    x = np.round(x, decimals = 6)
    return x

def kernel_from_energy_tensor_thresh(tensor,energy,threshold,time):
    kernels = np.zeros((tensor.shape[0],tensor.shape[2],tensor.shape[2]))
    for i,frame in enumerate(tensor):
        matrix = frame[energy]
        normalized = compute_normalized_graph(matrix)
        thresholded = threshold_graph(normalized,threshold)
        final_mat = thresholded * normalized
        kernel = get_heat_kernel(final_mat,time)
        kernels[i] = kernel

    return kernels

# %% [code]
from sklearn.decomposition import PCA

def get_pca(kernel,dim):
    pca = PCA(n_components=dim)
    pca.fit(kernel)
    transformed = pca.transform(kernel)
    return (transformed,pca.explained_variance_) 

# %% [code]
def make_shared_pca_df(kernels,num_components,show_var=False):
    dfs = []
    eigens=[]
    for kernel in kernels:
        (pcs,var) = get_pca(kernel,num_components)
        df = pd.DataFrame(pcs)
        dfs.append(df)
        if show_var:
            eigens+=[var]

    return (eigens,pd.concat(dfs))

# %% [markdown]
# Energy Tensors: 

# %% [code]
#etensor indexing: frame, channel, row, column

# %% [code]
#Loading in each of the EnergyTensor files for the P53 isoforms generated with APPENDIX_B_1
wt_etensor=np.load('/media/ben/Seagate_Drive/y220c_p53_66SF/wt_66SF_datatensor.npy')
y220c_etensor=np.load('/media/ben/Seagate_Drive/y220c_p53_66SF/y220c_66SF_datatensor.npy')
y220c_8_etensor=np.load('/media/ben/Seagate_Drive/y220c_p53_66SF/8_y220c_66SF_datatensor.npy')
y220c_20_etensor=np.load('/media/ben/Seagate_Drive/y220c_p53_66SF/20_y220c_66SF_datatensor.npy')
y220c_22_etensor=np.load('/media/ben/Seagate_Drive/y220c_p53_66SF/22_y220c_66SF_datatensor.npy')
y220c_pk11000_etensor=np.load('/media/ben/Seagate_Drive/y220c_p53_66SF/pk11000_y220c_66SF_datatensor.npy')
y220c_27_etensor=np.load('/media/ben/Seagate_Drive/y220c_p53_66SF/27_y220c_66SF_datatensor.npy')

# %% [code]
energy_tensor = torch.Tensor(wt_etensor[:,1]) 
mean_etensor=energy_tensor.mean(0)

fig,ax=plt.subplots()
plt.imshow( mean_etensor , cmap = 'inferno' , interpolation = 'nearest' )
plt.title( "Average Pairwise Residue Electrostatic Interaction Values" )
plt.colorbar()
plt.show()

# %% [code]
etensor_dict={'wt_etensor': wt_etensor,
        'y220c_etensor': y220c_etensor,
        'y220c_8_etensor':y220c_8_etensor, 
        'y220c_20_etensor':y220c_20_etensor, 
        'y220c_22_etensor':y220c_22_etensor, 
        'y220c_pk11000_etensor':y220c_pk11000_etensor,
        'y220c_27_etensor':y220c_27_etensor }

# %% [markdown]
### creating thresholded and normalized matrices of the energy tensors:
##### this is done to check where we might want to cut off values in our subsequent tensor generation

# %% [code]
#normalized edge weights according to max weight in networks
def edge_normer(etensor,channel):
    (_,electensor_0threshed) = thresh_and_norm_matrix(etensor,channel,0.0)
    hist_enetwork=pd.DataFrame((electensor_0threshed).flatten())
    max_edge=hist_enetwork.max()
    hist_enetwork_norm=hist_enetwork.div(max_edge)
    return hist_enetwork_norm

def thresh_check(graph_name,etensor,channel,bins,normalized=True):
    hist_enetwork_norm=edge_normer(etensor,channel)
    fig,ax=plt.subplots()
    ax.hist(hist_enetwork_norm,bins=bins)
    ax.set_xlabel("Normalized Edge Weight Value")
    ax.set_ylabel("Number of Edges")

# %% [code]
def hist_flat_enetwork(etensor, channel,thresh):
    (_,etensor_threshed) = thresh_and_norm_matrix(etensor,channel,thresh)
    hist_enetwork=pd.DataFrame((etensor_threshed).flatten())
    return hist_enetwork

def hist_dict(etensor_dict, channel,thresh):
    hist_dict={}
    for key in etensor_dict:
        hist_dict[key]=hist_flat_enetwork(etensor_dict[key],channel,thresh)
    return hist_dict

def hist_plotter(tensor_dict, channel, thresh,bins):
    hist_dict_elec_0thresh=hist_dict(tensor_dict,channel,thresh)
    df = pd.concat(hist_dict_elec_0thresh, axis=1)
    df.columns = df.columns.droplevel(-1) 
    return df.hist(bins=bins,sharex=True,figsize=(5,5))

# %% [code]
fig,ax=plt.subplots()
ax=hist_flat_enetwork(wt_etensor,1,0.0).plot(kind='hist',bins=100,title='wt_etensor Electrostatic Edge Weights')
ax.get_legend().remove()
plt.xlim([0,0.035])
plt.xticks(np.arange(0, 0.035,0.005))
plt.xlabel("Electrostatic Edge Weight Value")
plt.show()


# %% [code]
fig,ax=plt.subplots()
ax=hist_flat_enetwork(y220c_pk11000_etensor,1,0.0).plot(kind='hist',bins=100,title='y220c_pk11000_etensor Electrostatic Edge Weights')
ax.get_legend().remove()
plt.xlim([0,0.035])
plt.xticks(np.arange(0, 0.035,0.005))
plt.xlabel("Electrostatic Edge Weight Value")
plt.show()

# %% [code]
hist_plotter(etensor_dict,0,0.0,bins=100)

# %% [code]
hist_plotter(etensor_dict,1,0.0,bins=100)

# %% [markdown]
### Determining Time and Thresh Parameters

# %% [code]
#time=6.5
#thresh=0.0026
time=1
thresh=0.003
num_of_pcs=100
etensor=wt_etensor
kernel=kernel_from_energy_tensor_thresh(etensor,1,thresh,time)
(eigens1,pcs1)=make_shared_pca_df(kernel,num_of_pcs,show_var=True)
eigens_df1= pd.DataFrame(eigens1)
mean_n_eigens1= eigens_df1.mean(axis=0)
mean_eig_df1=pd.DataFrame(mean_n_eigens1).set_index(index)

# %% [code]
time=2
thresh=0.003
num_of_pcs=100
etensor=wt_etensor
kernel=kernel_from_energy_tensor_thresh(etensor,1,thresh,time)
(eigens2,pcs2)=make_shared_pca_df(kernel,num_of_pcs,show_var=True)
eigens_df2= pd.DataFrame(eigens2)
mean_n_eigens2= eigens_df2.mean(axis=0)
mean_eig_df2=pd.DataFrame(mean_n_eigens2).set_index(index)

# %% [code]
time=3
thresh=0.003
num_of_pcs=100
etensor=wt_etensor
kernel=kernel_from_energy_tensor_thresh(etensor,1,thresh,time)
(eigens3,pcs3)=make_shared_pca_df(kernel,num_of_pcs,show_var=True)
eigens_df3= pd.DataFrame(eigens3)
mean_n_eigens3= eigens_df3.mean(axis=0)
mean_eig_df3=pd.DataFrame(mean_n_eigens3).set_index(index)

# %% [code]
time=4
thresh=0.003
num_of_pcs=100
etensor=wt_etensor
kernel=kernel_from_energy_tensor_thresh(etensor,1,thresh,time)
(eigens4,pcs4)=make_shared_pca_df(kernel,num_of_pcs,show_var=True)
eigens_df4= pd.DataFrame(eigens4)
mean_n_eigens4= eigens_df4.mean(axis=0)
mean_eig_df4=pd.DataFrame(mean_n_eigens4).set_index(index)

# %% [code]
time=5
thresh=0.003
num_of_pcs=100
etensor=wt_etensor
kernel=kernel_from_energy_tensor_thresh(etensor,1,thresh,time)
(eigens5,pcs5)=make_shared_pca_df(kernel,num_of_pcs,show_var=True)
eigens_df5= pd.DataFrame(eigens5)
mean_n_eigens5= eigens_df5.mean(axis=0)
mean_eig_df5=pd.DataFrame(mean_n_eigens5).set_index(index)

# %% [code]
time=6
thresh=0.003
num_of_pcs=100
etensor=wt_etensor
kernel=kernel_from_energy_tensor_thresh(etensor,1,thresh,time)
(eigens6,pcs6)=make_shared_pca_df(kernel,num_of_pcs,show_var=True)
eigens_df6= pd.DataFrame(eigens6)
mean_n_eigens6= eigens_df6.mean(axis=0)
mean_eig_df6=pd.DataFrame(mean_n_eigens6).set_index(index)


# %% [code]
fig,ax = plt.subplots()
ax=plt.scatter(x=mean_eig_df.index,y=mean_eig_df)
plt.xticks(np.arange(1, 100, step=5)) 
plt.xlim([0.5, 101])
plt.show()

# %% [code]
kneedl1= KneedLoc(range(1,num_of_pcs+1), mean_n_eigens4,S=1, curve="convex",direction="decreasing",interp_method="polynomial",online=False)
kneedl1.plot_knee()
print(round(kneedl1.knee, 3))

# %% [code]
fig,ax=plt.subplots(2,3)
kneedl1= KneedLoc(range(1,num_of_pcs+1), mean_n_eigens1,S=1, curve="convex",direction="decreasing",online=False)
kneedl2= KneedLoc(range(1,num_of_pcs+1), mean_n_eigens2,S=1, curve="convex",direction="decreasing",online=False)
kneedl3= KneedLoc(range(1,num_of_pcs+1), mean_n_eigens3,S=1, curve="convex",direction="decreasing",online=False)
kneedl4= KneedLoc(range(1,num_of_pcs+1), mean_n_eigens4,S=1, curve="convex",direction="decreasing",online=False)
kneedl5= KneedLoc(range(1,num_of_pcs+1), mean_n_eigens5,S=1, curve="convex",direction="decreasing",online=False)
kneedl6= KneedLoc(range(1,num_of_pcs+1), mean_n_eigens6,S=1, curve="convex",direction="decreasing",online=False)
ax[0,0].plot(kneedl1.x,kneedl1.y)
ax[0,1].plot(kneedl2.x,kneedl2.y)
ax[0,2].plot(kneedl3.x,kneedl3.y)
ax[1,0].plot(kneedl4.x,kneedl4.y)
ax[1,1].plot(kneedl5.x,kneedl5.y)
ax[1,2].plot(kneedl6.x,kneedl6.y)

print('Elbow Eigenvalue:',kneedl1.elbow)

plt.style.use("ggplot")
plt.show()

# %% [markdown]
# Heat Kernel Generation:

# %% [code]
e_channel=1
#threshold=0.0045
#time=8
#time=7
#threshold=0.004
time=6.3
threshold=0.003
#creating a heatkernel from the energy tensor
#Changed thresh value to less than 0.01 because as you can see in the graph above, we loose a lot of info after 0.01

# %% [code]

wt_kernel = kernel_from_energy_tensor_thresh(wt_etensor,e_channel,threshold,time)
y220c_kernel=kernel_from_energy_tensor_thresh(y220c_etensor,e_channel,threshold,time)
y220c_8_kernel=kernel_from_energy_tensor_thresh(y220c_8_etensor,e_channel,threshold,time)
y220c_20_kernel=kernel_from_energy_tensor_thresh(y220c_20_etensor,e_channel,threshold,time)
y220c_22_kernel=kernel_from_energy_tensor_thresh(y220c_22_etensor,e_channel,threshold,time)
y220c_pk11000_kernel=kernel_from_energy_tensor_thresh(y220c_pk11000_etensor,e_channel,threshold,time)
y220c_27_kernel=kernel_from_energy_tensor_thresh(y220c_27_etensor,e_channel,threshold,time)

# %% [markdown]
## PCA Embedding Heat Kernels:

# %% [code]
#getting the principle components from the heatkernel 
#changed the last argument to 2 and it changed stuff. Ask Dylan how many "components" I should be doing (2 or 3)? We want 3 typically
(_,wt_pcs) = make_shared_pca_df(wt_kernel,3)
(_,y220c_pcs) = make_shared_pca_df(y220c_kernel,3)
(_,y220c_8_pcs)= make_shared_pca_df(y220c_8_kernel,3)
(_,y220c_20_pcs)= make_shared_pca_df(y220c_20_kernel,3)
(_,y220c_22_pcs)= make_shared_pca_df(y220c_22_kernel,3)
(_,y220c_pk11000_pcs)= make_shared_pca_df(y220c_pk11000_kernel,3)
(_,y220c_27_pcs)= make_shared_pca_df(y220c_27_kernel,3)


# %% [code]
#Saving out numpy heat kernel pcs tensor for each system as pkl (pickle files)
wt_pcs.to_pickle('/home/ben/Desktop/p53_y220c_66SF/wt_pcs_datatensor.pkl')
y220c_pcs.to_pickle('/home/ben/Desktop/p53_y220c_66SF/y220c_pcs_datatensor.pkl')
y220c_8_pcs.to_pickle('/home/ben/Desktop/p53_y220c_66SF/y220c_8_pcs_datatensor.pkl')
y220c_20_pcs.to_pickle('/home/ben/Desktop/p53_y220c_66SF/y220c_20_pcs_datatensor.pkl')
y220c_22_pcs.to_pickle('/home/ben/Desktop/p53_y220c_66SF/y220c_22_pcs_datatensor.pkl')
y220c_pk11000_pcs.to_pickle('/home/ben/Desktop/p53_y220c_66SF/y220c_pk11000_pcs_datatensor.pkl')
y220c_27_pcs.to_pickle('/home/ben/Desktop/p53_y220c_66SF/y220c_27_pcs_datatensor.pkl')

# %% [markdown]
## System Heat Kernel Shared PCA Plots

# %% [code]
#assigns res number to each pcs embedding
num_frame=152
num_res=193
range_color1=[0.005,0.0114]
def embedded_res_assign(frame_tot,res_tot,df):
    lst=np.zeros(frame_tot*res_tot)
    n=res_tot
    res_idx=[]
    i=1
    res=1
    while i<=len(lst):
        if res>res_tot:
            res=1
            res_idx.append(res)
        else:
            res_idx.append(res)
        res+=1
        i+=1
    df['res'] =res_idx
    return df

def embedded_frame_assign(frame_tot,res_tot,df):
    lst=np.zeros(frame_tot*res_tot)
    n=res_tot
    frame_idx=[]
    i=1
    frame=0
    while i<=len(lst):
        if (i)%n==0:
            frame_idx.append(frame)
            frame+=1
        else:
            frame_idx.append(frame)
        i+=1
    df['frame'] =frame_idx
    return df


def heat_map(kernel,pcs):
    diag_els=[]
    for matrix in kernel[:]:
        diag_element=np.diag(matrix)
        diag_els+=[diag_element]
    diag_flat=np.concatenate(diag_els)
    #set the column called 'heat' to the flattened diagonal matrix consisting of the diagonal elements of the kernel
    pcs['heat'] =diag_flat
    return pcs

#range_color1=[]
#xrng=[-0.013, 0.024]
#yrng=[-0.013, 0.015]
def heat_map_plot(kernel,pcs,pc_b,title_name):
    heat_pcs=heat_map(kernel,pcs)
    heat_pcs_res0=embedded_res_assign(num_frame,num_res,heat_pcs)
    heat_pcs_res=embedded_frame_assign(num_frame,num_res,heat_pcs)
    fig=px.scatter(heat_pcs_res, x= 0, y= pc_b, color="heat",range_color=range_color1,hover_data=["heat","res","frame"], labels={ "0": "PC1","1":"PC2","2": "PC3"},title=title_name)
    fig.update_layout(title_x=0.5)
    fig.update_layout(title_yanchor="top")
    fig.update_traces(marker=dict(size=4))
#    fig.update_xaxes(range=xrng)
#    fig.update_yaxes(range=yrng)
    fig.update_layout(font=dict(
        family="Arial",
        size=16))
    fig.show()

def three_dim_heat_map_plot(kernel,pcs,color_mthd):
    heat_pcs=heat_map(kernel,pcs)
    heat_pcs_res0=embedded_res_assign(num_frame,num_res,heat_pcs)
    heat_pcs_res=embedded_frame_assign(num_frame,num_res,heat_pcs)
    fig=px.scatter_3d(pcs, x=0, y=1, z=2,color=color_mthd,hover_data=["heat","res","frame"],color_continuous_scale=px.colors.sequential.Turbo)
    fig.update_traces(marker_size = 1)
    fig.show()
    
def heat_map_plot_resid(kernel,pcs,pc_b,title_name):
    heat_pcs=heat_map(kernel,pcs)
    heat_pcs_res=embedded_res_assign(num_frame,num_res,heat_pcs)
    fig=px.scatter(heat_pcs_res, x= 0, y= pc_b, color="res",color_continuous_scale=px.colors.sequential.Turbo,title=title_name)
    fig.update_traces(marker=dict(size=4))
    fig.update_layout(title_x=0.5)
    fig.update_layout(title_yanchor="top")
    
    fig.show()    
    
def heat_res_frame_map(kernel,pcs,num_frame,num_res):
    heat_pcs=heat_map(kernel,pcs)
    heat_pcs_res=embedded_res_assign(num_frame,num_res,heat_pcs)
    heat_pcs_res_frame=embedded_frame_assign(num_frame,num_res,heat_pcs)
    return heat_pcs_res_frame
    


# %% [code]
def res_heat_frame_map_all_p53_systems_df1(num_frame,num_res):  
    wt_heat=heat_res_frame_map(wt_kernel,wt_pcs,num_frame,num_res)
    y220c_heat=heat_res_frame_map(y220c_kernel,y220c_pcs,num_frame,num_res)
    y220c_8_heat=heat_res_frame_map(y220c_8_kernel,y220c_8_pcs,num_frame,num_res)
    y220c_20_heat=heat_res_frame_map(y220c_20_kernel,y220c_20_pcs,num_frame,num_res)
    y220c_22_heat=heat_res_frame_map(y220c_22_kernel,y220c_22_pcs,num_frame,num_res)
    y220c_pk11000_heat=heat_res_frame_map(y220c_pk11000_kernel,y220c_pk11000_pcs,num_frame,num_res)
    y220c_27_heat=heat_res_frame_map(y220c_27_kernel,y220c_27_pcs,num_frame,num_res)
    all_heats=(wt_heat,y220c_heat,y220c_8_heat,y220c_20_heat,y220c_22_heat,y220c_pk11000_heat,y220c_27_heat)
    return all_heats

# %% [code]
all_heats=res_heat_frame_map_all_p53_systems_df1(152,193)

# %% [code]
y_ax=1
#can be "heat",or "frame"
colr='heat'
#scale=px.colors.sequential.Turbo 
scale=px.colors.sequential.Inferno 

fig = make_subplots(
    rows=3, cols=3,
    subplot_titles=("wt","y220c","y220c_8", "y220c_20","y220c_22","y220c_pk11000","y220c_27"))
    
fig.add_trace(go.Scatter(x=all_heats[0][0],y=all_heats[0][y_ax],
                         mode='markers',
                         marker=dict(color=all_heats[0][colr],
                                     colorscale=scale,
                                     size=4
                                     ),
                         name='wt'),
              row=1, col=1)

fig.add_trace(go.Scatter(x=all_heats[1][0],y=all_heats[1][y_ax],
                         mode='markers',
                         marker=dict(color=all_heats[1][colr],
                                     colorscale=scale,
                                     size=4
                                    ),
                         name='y220c'),
                  row=1, col=2)
    
fig.add_trace(go.Scatter(x=all_heats[2][0],y=all_heats[2][y_ax],
                         mode='markers',
                         marker=dict(color=all_heats[2][colr],
                                     colorscale=scale,
                                     size=4
                                    ),
                         name='y220c_8'),
                  row=1, col=3)

fig.add_trace(go.Scatter(x=all_heats[3][0],y=all_heats[3][y_ax],
                         mode='markers',
                         marker=dict(color=all_heats[3][colr],
                                     colorscale=scale,
                                     size=4
                                    ),
                         name='y220c_20'),
                  row=2, col=1)

fig.add_trace(go.Scatter(x=all_heats[4][0],y=all_heats[4][y_ax],
                         mode='markers',
                         marker=dict(color=all_heats[4][colr],
                                     colorscale=scale,
                                     size=4
                                    ),
                         name='y220c_22'),
                  row=2, col=2)

fig.add_trace(go.Scatter(x=all_heats[5][0],y=all_heats[5][y_ax],
                         mode='markers',
                         marker=dict(color=all_heats[5][colr],
                                     colorscale=scale,
                                     size=4
                                    ),
                         name='y220c_pk11000'),
                  row=2, col=3)

fig.add_trace(go.Scatter(x=all_heats[6][0],y=all_heats[6][y_ax],
                         mode='markers',
                         marker=dict(color=all_heats[6][colr],
                                     colorscale=scale,
                                     size=4
                                    ),
                         name='y220c_27'),
                  row=3, col=1)


fig.update_layout(
    autosize=False,
    width=1300,
    height=1000,)


fig.show()

# %% [code]
y_ax=1
#can be "heat",or "frame"
colr='res'
scale=px.colors.sequential.Turbo 

fig = make_subplots(
    rows=3, cols=3,
    subplot_titles=("wt","y220c","y220c_8", "y220c_20","y220c_22","y220c_pk11000","y220c_27"))
    
fig.add_trace(go.Scatter(x=all_heats[0][0],y=all_heats[0][y_ax],
                         mode='markers',
                         marker=dict(color=all_heats[0][colr],
                                     colorscale=scale,
                                     size=4
                                     ),
                         name='wt'),
              row=1, col=1)

fig.add_trace(go.Scatter(x=all_heats[1][0],y=all_heats[1][y_ax],
                         mode='markers',
                         marker=dict(color=all_heats[1][colr],
                                     colorscale=scale,
                                     size=4
                                    ),
                         name='y220c'),
                  row=1, col=2)
    
fig.add_trace(go.Scatter(x=all_heats[2][0],y=all_heats[2][y_ax],
                         mode='markers',
                         marker=dict(color=all_heats[2][colr],
                                     colorscale=scale,
                                     size=4
                                    ),
                         name='y220c_8'),
                  row=1, col=3)

fig.add_trace(go.Scatter(x=all_heats[3][0],y=all_heats[3][y_ax],
                         mode='markers',
                         marker=dict(color=all_heats[3][colr],
                                     colorscale=scale,
                                     size=4
                                    ),
                         name='y220c_20'),
                  row=2, col=1)

fig.add_trace(go.Scatter(x=all_heats[4][0],y=all_heats[4][y_ax],
                         mode='markers',
                         marker=dict(color=all_heats[4][colr],
                                     colorscale=scale,
                                     size=4
                                    ),
                         name='y220c_22'),
                  row=2, col=2)

fig.add_trace(go.Scatter(x=all_heats[5][0],y=all_heats[5][y_ax],
                         mode='markers',
                         marker=dict(color=all_heats[5][colr],
                                     colorscale=scale,
                                     size=4
                                    ),
                         name='y220c_pk11000'),
                  row=2, col=3)

fig.add_trace(go.Scatter(x=all_heats[6][0],y=all_heats[6][y_ax],
                         mode='markers',
                         marker=dict(color=all_heats[6][colr],
                                     colorscale=scale,
                                     size=4
                                    ),
                         name='y220c_27'),
                  row=3, col=1)

fig.update_layout(
    autosize=False,
    width=1300,
    height=1000,)

fig.show()

# %% [code]
three_dim_heat_map_plot(wt_kernel,wt_pcs,"res")

# %% [code]
heat_map_plot_resid(y220c_20_kernel,y220c_20_pcs,1)

# %% [code]
heat_map_plot_resid(y220c_kernel,y220c_pcs,1,'y220c')

# %% [code]
y220c_pcs

# %% [code]
heat_map_plot(wt_kernel,wt_pcs,1,'wt')

# %% [code]
heat_map_plot(y220c_kernel,y220c_pcs,1,'y220c')

# %% [code]
heat_map_plot(y220c_20_kernel,y220c_20_pcs,1,'20')

# %% [code]
heat_map_plot(y220c_22_kernel,y220c_22_pcs,1,'22')

# %% [code]
heat_map_plot(y220c_pk11000_kernel,y220c_pk11000_pcs,1,'pk11000')

# %% [code]
heat_map_plot(y220c_27_kernel,y220c_27_pcs,1,'27')

# %% [markdown]
## Heat Kernel PCA/Connectivity Analysis
#### heat gives you a sense on the connectivity of certain residues/ allows you to see hubs of residues important for the overall residue interactions it is NOT frame number!

# %% [markdown]
##  Heat Kernel  Average Residue Connectivity Plot 

# %% [code]
#For the heat analysis 
#row_num % res == res_num
def heat_map_highlight(kernel,pcs):
    diag_els=[]
    for matrix in kernel[:]:
        diag_element=np.diag(matrix)
        diag_els+=[diag_element]
    diag_flat=np.concatenate(diag_els)
    #print('kernel',len(kernel))
    #print('diag_elts',len(diag_els))
    #print('diag_flat',len(diag_flat))
    #set the column called 'heat' to the flattened diagonal matrix consisting of the diagonal elements of the kernel
    pcs['heat'] =diag_flat
    return pcs

#returns average connectivity value for a specific residue across its pc embeddings
def res_heat_avg(kernel,pcs,res_num,frame_tot):
    heat_coded_df=heat_map_highlight(kernel,pcs)
    res_heats=[]
    for index,row in heat_coded_df.iterrows():
        if index==res_num:
            row_val=pd.DataFrame(row)
            res_heats+=[(row['heat'])]
            
    res_heat_avg = sum(res_heats)/frame_tot
    return res_heat_avg

def heat_avg_all_res(kernel,pcs,frame_tot,res_tot):
    lst=[]
    for i in range(0,res_tot):
        lst+=[res_heat_avg(kernel,pcs,i,frame_tot)]

    df_avgs = pd.DataFrame()
    df_avgs['avgs']=lst
    return df_avgs

# %% [code]
df_wt_avgs=heat_avg_all_res(wt_kernel,wt_pcs,152,193)
#df_AP_avgs=heat_avg_all_res(Cdc42_pdz_kernel,Cdc42_pcs,51,123)
#df_PL_avgs=heat_avg_all_res(KESLV_pdz_kernel,KESLV_pcs,51,123)
#df_APL_avgs=heat_avg_all_res(Cdc42_KESLV_pdz_kernel,Cdc42_KESLV_pcs,51,123)

# %% [code]
df_y220c_avgs=heat_avg_all_res(y220c_kernel,y220c_pcs,152,193)

# %% [code]
idx1=list(range(96,182))
idx2=list(range(183,220))
idx3=list(range(221,291))
residx_concat=idx1+idx2+idx3

# %% [code]
xs=residx_concat

fig,ax=plt.subplots()
ax.plot(xs, df_wt_avgs,".-",)
ax.plot(xs, df_y220c_avgs,".-",color='pink')
plt.xlim([96 ,290])

# %% [code]
df_wt_avgs.plot()

# %% [code]
def heat_counter(thresh, pcs):
    res=[]
    count=0
    res_nodup = []
    for i in range(0,len(pcs)):
        if pcs.iloc[i,3]>thresh:
            count+=1
            res+=[pcs.iloc[i,4]]
        else:
            pass
    for i in res:
        if i not in res_nodup:
            res_nodup.append(i)
    return count, res_nodup


# %% [code]
print(heat_counter(0.073, ub_pcs))
print(heat_counter(0.073, Cdc42_pcs))
print(heat_counter(0.073, KESLV_pcs))
print(heat_counter(0.073, Cdc42_KESLV_pcs))

# %% [code]
df_system_avgs=pd.concat([df_ub_avgs,df_AP_avgs,df_PL_avgs,df_APL_avgs],axis=1)
df_system_avgs.columns = ['ub_avg_heat', 'AP_avg_heat','PL_avg_heat','APL_avg_heat']
df_system_avgs.head()
df_system_avgs.shape
#addition of dummy row
new_row=pd.DataFrame({'ub_avg_heat':[0],'AP_avg_heat':[0],'PL_avg_heat':[0], 'APL_avg_heat':[0]})
df_system_avgs_1dex = pd.concat([new_row, df_system_avgs[:]]).reset_index(drop = True)
df_system_avgs_1dex.head()

# %% [code]
colors = iter([plt.cm.tab10(i) for i in range(0,10)])

fig,ax=plt.subplots()
ax.plot(range(124), df_system_avgs_1dex['ub_avg_heat'],".-",label='ub', color=next(colors))
ax.plot(range(124), df_system_avgs_1dex['AP_avg_heat'],".-",label='AP', color=next(colors))
ax.plot(range(124), df_system_avgs_1dex['PL_avg_heat'],".-",label='PL', color=next(colors))
ax.plot(range(124), df_system_avgs_1dex['APL_avg_heat'],".-",label='APL', color=next(colors))


ax.set_xticks(np.arange(1, 123+1, 5))
ax.set_ylim([0.056, 0.08])
ax.tick_params(axis='x', which='major', labelsize=8)
ax.set_xbound(1,123+1.2)

ax.tick_params(axis='x', which='major', labelsize=8)
ax.legend(bbox_to_anchor=(1.12, 1), loc=0, borderaxespad=0.1,fontsize=12)
ax.set(xlabel='Residue Number', ylabel='Average Heat Kernel Value')
ax.set_title('Average Heat Kernel Edge Value Across All Residues')

# %% [markdown]
## Heat Reps for Single Residues: Connectivity Analysis

# %% [code]
def heat_map_highlight(kernel,pcs):
    diag_els=[]
    for matrix in kernel[:]:
        diag_element=np.diag(matrix)
        diag_els+=[diag_element]
    diag_flat=np.concatenate(diag_els)
    #print('kernel',len(kernel))
    #print('diag_elts',len(diag_els))
    #print('diag_flat',len(diag_flat))
    #set the column called 'heat' to the flattened diagonal matrix consisting of the diagonal elements of the kernel
    pcs['heat'] =diag_flat
    return pcs


def heat_extract(res_num,df):
    t= []
    for index,row in df.iterrows():
        if index == res_num:
            row_val=pd.DataFrame(row)
            transpose_row=row_val.transpose()
            t+=[transpose_row]
    res=pd.concat(t)
            
    return res


def heat_map_res(kernel,pcs,res_num):
    
    heat_map=heat_map_highlight(kernel,pcs)
    heat_extract_res=heat_extract(res_num,heat_map)
    heat_extract_res["heat"]=heat_extract_res["heat"].astype(float)
    return heat_extract_res


def res_heat_map_all_systems(y_ax,res_num):

    ub_heat=heat_map_res(ub_pdz_kernel,ub_pcs,res_num)
    AP_heat=heat_map_res(Cdc42_pdz_kernel,Cdc42_pcs,res_num)
    PL_heat=heat_map_res(KESLV_pdz_kernel,KESLV_pcs,res_num)
    APL_heat=heat_map_res(Cdc42_KESLV_pdz_kernel,Cdc42_KESLV_pcs,res_num)

    ub_heat['System']='ub'
    AP_heat['System']='AP'
    PL_heat['System']='PL'
    APL_heat['System']='APL'

    combi_heat=pd.concat([ub_heat,AP_heat,PL_heat,APL_heat])

    fig = px.scatter(combi_heat, x=0, y=2, color='heat', facet_row="System")
    fig.update_traces(marker=dict(size=10))
    fig.show()

# %% [code]
res_heat_map_all_systems(2,32)

# %% [markdown]
## Frame Reps for Single Residues: Embedding Temporal Analysis

# %% [code]
#assigns frame number to each pcs embedding
def embedded_frame_assign(frame_tot,res_tot,df):
    lst=np.zeros(frame_tot*res_tot)
    n=res_tot
    frame_idx=[]
    i=1
    frame=0
    while i<=len(lst):
        if (i)%n==0:
            frame_idx.append(frame)
            frame+=1
        else:
            frame_idx.append(frame)
        i+=1
    df['frame'] =frame_idx
    return df

#extracts frame_embeddings for specific residue num
def res_frame_extract(res_num,df):
    t= []
    for index,row in df.iterrows():
        if index == res_num:
            row_val=pd.DataFrame(row)
            transpose_row=row_val.transpose()
            t+=[transpose_row]
    res=pd.concat(t)
    res['frame']=res['frame'].astype(float)
            
    return res


#cleans up data object/removes specified column/field
def remove_fields(df, field):
    if field in df:
        del df[field]
    return df

# %% [code]
def res_frame_map_all_systems(y_ax,res_num):
    
    ub_frame=res_frame_extract(res_num,embedded_frame_assign(51,123,ub_pcs))
    AP_frame=res_frame_extract(res_num,embedded_frame_assign(51,123,Cdc42_pcs))
    PL_frame=res_frame_extract(res_num,embedded_frame_assign(51,123,KESLV_pcs))
    APL_frame=res_frame_extract(res_num,embedded_frame_assign(51,123,Cdc42_KESLV_pcs))
    
    ub_frame['System']='ub'
    AP_frame['System']='AP'
    PL_frame['System']='PL'
    APL_frame['System']='APL'

    combi_frame=pd.concat([ub_frame,AP_frame,PL_frame,APL_frame])

    fig = px.scatter(combi_frame, x=0, y=y_ax, color='frame',color_continuous_scale=px.colors.sequential.Viridis,
facet_row="System")
    fig.update_traces(marker=dict(size=10))
    fig.show()

# %% [code]
res_frame_map_all_systems(2,32)

# %% [markdown]
### gephi_export:
##### code for exporting your thresholded graphs to gephi. 

# %% [code]
def save_matrix_to_gephi(path,matrix,res_tot):
    G = nx.convert_matrix.from_numpy_array(matrix)
    mapping = {}
    for i in range(res_tot):
        mapping[i] = i
    H = nx.relabel_nodes(G, mapping)
    nx.write_gexf(H, path)

# %% [code]
ave_matrix_to_gephi('/mnt/c/Users/bcowa/Desktop/Research/Energetic_Analysis/Gephi_Exports/ub_pdz.gexf',ub_pdz_threshed,123)
save_matrix_to_gephi('/mnt/c/Users/bcowa/Desktop/Research/Energetic_Analysis/Gephi_Exports/Cdc42_pdz.gexf',Cdc42_pdz_threshed,123)
save_matrix_to_gephi('/mnt/c/Users/bcowa/Desktop/Research/Energetic_Analysis/Gephi_Exports/KESLV_pdz.gexf',KESLV_pdz_threshed,123)
save_matrix_to_gephi('/mnt/c/Users/bcowa/Desktop/Research/Energetic_Analysis/Gephi_Exports/Cdc42_KESLV_pdz.gexf',Cdc42_KESLV_pdz_threshed,123)

# %% [code]


# %% [code]
#range_color1=[0.014,0.056]
range_color1=[0.0005,0.00112]
y_ax=1
#can be "heat",or "frame"
colr='heat'
heat_color='Inferno'
cmin=range_color1[0]
cmax=range_color1[1]
fig = make_subplots(
    rows=2, cols=2,
    subplot_titles=("P","AP","PL","APL"))
    
fig.add_trace(go.Scatter(x=all_heats[0][0],y=all_heats[0][y_ax],
                         mode='markers',
                         marker=dict(color=all_heats[0][colr],
                                     cmin=cmin,
                                     cmax=cmax,
                                     colorscale=heat_color, 
                                     showscale=False),
                         name='P'),
              row=1, col=1)

fig.add_trace(go.Scatter(x=all_heats[1][0],y=all_heats[1][y_ax],
                         mode='markers',
                         marker=dict(color=all_heats[1][colr],
                                     cmin=cmin,
                                     cmax=cmax,
                                     colorscale=heat_color,
                                     showscale=False),
                         name='AP'),
                  row=1, col=2)

fig.add_trace(go.Scatter(x=all_heats[2][0],y=all_heats[2][y_ax],
                         mode='markers',
                         marker=dict(color=all_heats[2][colr],
                                     cmin=cmin,
                                     cmax=cmax,
                                     colorscale=heat_color,
                                     showscale=False),
                         name='PL'),
                  row=2, col=1)

fig.add_trace(go.Scatter(x=all_heats[3][0],y=all_heats[3][y_ax],
                         mode='markers',
                         marker=dict(color=all_heats[3][colr],
                                     cmin=cmin,
                                     cmax=cmax,
                                     colorscale=heat_color,
                                     showscale=False),
                         name='APL'),
                  row=2, col=2)


fig.show()
