# Supplementary material for: Network Theory Analysis of Allosteric Drug-Rescue Mechanisms in the Tumor Suppressor Protein p53 Y220C Mutant
Source: Int J Mol Sci. 2025 Jul 17;26(14):6884. doi: 10.3390/ijms26146884 (PMC12295982; doi:10.3390/ijms26146884)
Supplement: Supplementary file 1 [file ijms-26-06884-s001.zip › SUPP_3_0_Wasserstein_EE_Analysis_wt_to_y220c_mutants.ipynb]

# %% [code]
import pytraj as pt
import parmed as pmd
import numpy as np
import pandas as pd
import matplotlib as mpl
import matplotlib.pyplot as plt
import matplotlib.ticker as ticker
import torch
import networkx as nx
import scipy 
from tqdm.notebook import tqdm
import plotly.express as px
from scipy import exp

# %% [code]
from IPython.core.display import display, HTML

display(HTML("<style>.container { width:100% ! important; }<style>"))

# %% [code]
%matplotlib widget

# %% [markdown]
# Wasserstein Variance/Embedding Error Analysis
The Wasserstein metric is a natural way to compare the probability distributions of two variables X and Y, where one variable is derived from the other by small, non-uniform perturbations (random or deterministic).<br>
 It is also called Earth Mover’s distance, short for EM distance, because informally __it can be interpreted as the minimum energy cost of moving and transforming a pile of dirt in the shape of one probability distribution to the shape of the other distribution__.

# %% [code]
from matplotlib.ticker import MaxNLocator

# %% [code]
#Import the Heat Kernels for each system to be used in pairwise wasserstein analysis
wt= pd.read_pickle('/home/ben/Desktop/p53_y220c_66SF/wt_pcs_datatensor.pkl')
y220c=pd.read_pickle('/home/ben/Desktop/p53_y220c_66SF/y220c_pcs_datatensor.pkl')
y220c_8=pd.read_pickle('/home/ben/Desktop/p53_y220c_66SF/y220c_8_pcs_datatensor.pkl')
y220c_20=pd.read_pickle('/home/ben/Desktop/p53_y220c_66SF/y220c_20_pcs_datatensor.pkl')
y220c_22=pd.read_pickle('/home/ben/Desktop/p53_y220c_66SF/y220c_22_pcs_datatensor.pkl')
y220c_pk11000=pd.read_pickle('/home/ben/Desktop/p53_y220c_66SF/y220c_pk11000_pcs_datatensor.pkl')
y220c_27=pd.read_pickle('/home/ben/Desktop/p53_y220c_66SF/y220c_27_pcs_datatensor.pkl')

# %% [code]
import math
from scipy.stats import wasserstein_distance
def get_var2(dataframe1,dataframe2):
    divergences = []
    for i in range(193):
        x1 = []
        y1 = []
        z1 = []
    
        x2 = []
        y2 = []
        z2 = []
        
        for index,row in dataframe1[dataframe1.index==i].iterrows():
            x1.append(row[0])
            y1.append(row[1])
            z1.append(row[2])
        for index,row in dataframe2[dataframe2.index==i].iterrows():
            x2.append(row[0])
            y2.append(row[1])
            z2.append(row[2])
            
        d1 = wasserstein_distance(x1,x2)
        d2 = wasserstein_distance(y1,y2)
        d3 = wasserstein_distance(z1,z2)
        
#         print(d1,d2,d3)
        
        divergences.append(d1 + d2 + d3)

    return divergences

# %% [code]
p53_top = pmd.load_file('/home/ben/Desktop/p53_checking/wt_p53/wt_p53.pdb')
p53_res_lst=p53_top.residues

# %% [markdown]
# Pairwise Embedding Error Analysis

# %% [code]
import itertools

# %% [code]
systems=[wt,y220c,y220c_8,y220c_20,y220c_22,y220c_pk11000,y220c_27]
sys_names=['wt','y220c','y220c_8','y220c_20','y220c_22','y220c_pk11000','y220c_27']
lst=list(range(0,len(systems)))
combs=list(itertools.combinations(lst, 2))
ee_dict={}
for pair in combs:
    ee_dict[str(sys_names[pair[0]]+'_'+str(sys_names[pair[1]]))]=get_var2(systems[pair[0]],systems[pair[1]])
p53_combs_df=pd.DataFrame()
for key,val in ee_dict.items():
    p53_combs_df[key]=pd.DataFrame(val)
    

# %% [code]
idx1=list(range(96,182))
idx2=list(range(183,220))
idx3=list(range(221,291))
residx_concat=idx1+idx2+idx3

# %% [code]
idx_lst=residx_concat
idx_df=pd.Index(idx_lst)
wt_y220c_combs_df=p53_combs_df.iloc[:, :6].copy()
wt_y220c_combs_df.set_index(idx_df)

# %% [code]
wt_y220c_combs_df.to_pickle('/home/ben/Desktop/p53_y220c_66SF/wt_y220c_combs.pkl')

# %% [code]
def indexer(res_lst,zdexed=True,actual_index=False):
    lst2=[]
    if zdexed:
        inc1=1
    else:
        inc1=0
        
    lst1=[]
    for i in res_lst:
        lst1+=[i+inc1]
    for i in lst1:
        if actual_index==True:
            if i>=1 and i<=86:
                inc=95
            elif i>=87 and i<=123:
                inc=96
            else:
                inc=97
            lst2+=[i+inc]
        else:
            lst2=lst1
    return lst2

        

# %% [code]
def format_fn(tick_val, tick_pos):
    if int(tick_val) in xs:
        return actual_idx_lst[int(tick_val)]
    else:
        return ''
        

# %% [code]
wt_y220c_combs_df.describe()

# %% [code]
# Plot of ALL Embedding Error Values from Pairwise System Comparisons
colors=["orange","red","mediumpurple" ,"brown", "lawngreen","pink"]
#maybe change brown to saddlebrown 
sys_cmprs=['wt_y220c','wt_y220c_8','wt_y220c_20','wt_y220c_22','wt_y220c_pk11000','wt_y220c_27']
%matplotlib widget
xs=list(range(193))
actual_idx_lst=indexer(list(range(0,193)),actual_index=True)

fig,ax=plt.subplots()
ax.plot(xs, wt_y220c_combs_df.iloc[:,0],".-",label=sys_cmprs[0], color=colors[0])
ax.plot(xs, wt_y220c_combs_df.iloc[:,1],".-",label=sys_cmprs[1], color=colors[1])
ax.plot(xs, wt_y220c_combs_df.iloc[:,2],".-",label=sys_cmprs[2], color=colors[2])
ax.plot(xs, wt_y220c_combs_df.iloc[:,3],".-",label=sys_cmprs[3],color=colors[3])
ax.plot(xs, wt_y220c_combs_df.iloc[:,4],".-",label=sys_cmprs[4],color=colors[4])
ax.plot(xs, wt_y220c_combs_df.iloc[:,5],".-",label=sys_cmprs[5],color= colors[5])

ax.xaxis.set_major_formatter(format_fn)
ax.xaxis.set_major_locator(ticker.MultipleLocator(4))
ax.tick_params(axis='x', which='major', labelsize=8)
ax.legend(bbox_to_anchor=(1.0, 1), loc=0, borderaxespad=0.1,fontsize=6)
plt.xlim([0 ,193])
ax.set(xlabel='Residue Number', ylabel='Embedding Error')
ax.set_title('Embedding Error Values from Wildtype to y220c System Comparisions')
fig.set_size_inches(14,6)

# %% [code]
mean_data=pd.DataFrame(wt_y220c_combs_df.mean()).round(6)
mean_data_labels=list(mean_data.index.values) 
mean_data_values=list(mean_data[0])
#error_data=pd.DataFrame(wt_y220c_combs_df.std()).round(6)
fig,ax = plt.subplots()
ax=plt.bar(x=mean_data_labels, height=mean_data_values,width=0.6, bottom=None,  align='center',
          color=["orange","red","mediumpurple" ,"brown", "lawngreen","pink"])
plt.bar_label(ax,labels=mean_data_values,label_type="edge",padding=3)

plt.ylabel("average embedding error")
plt.xlabel("p53 wildtype to y220c mutant comparison")
fig.set_size_inches(10,6)
plt.show()

# %% [code]
#Addition of Mins Column to Pairwise Embedding Error Dataframe
df_mins=wt_y220c_combs_df.copy()
df_mins["Min"]=pd.DataFrame(df_mins[:].idxmin("columns"))
df_mins

# %% [code]


# %% [code]
#Addition of Max Column to Pairwise Embedding Error Dataframe
df_maxs=wt_y220c_combs_df.copy()
df_maxs["Max"]=pd.DataFrame(df_maxs[:].idxmax("columns"))
df_maxs

# %% [code]


# %% [code]
#assign max EE to each residue from all pairwise combs
minVars=df_mins.min(axis = 1)
minVars = pd.DataFrame(minVars)
minVars['Min']=df_mins['Min']
minVars2=minVars.copy()
minVars2["res_id"]=minVars2.reset_index().index
#di={"APL_PL":0,"AP_APL":1, "AP_PL":2}
#maxVars2_1dex['Maxes']=maxVars2_1dex['Maxes'].replace(di)
min_dict=minVars2.groupby(['Min'])["res_id"].apply(lambda grp: list(grp.value_counts().index)).to_dict()
for k, v in min_dict.items():
    print(k, v)

# %% [code]
def cp_to_analysis(res_lst,lst_name,zdexed=True,analysis='vmd',actual_index=False):
    lst2=[]
    if zdexed:
        inc1=1
    else:
        inc1=0
        
    lst1=[]
    for i in res_lst:
        lst1+=[i+inc1]
    for i in lst1:
        if actual_index==True:
            if i>=1 and i<=86:
                inc=95
            elif i>=87 and i<=123:
                inc=96
            else:
                inc=97
            lst2+=[i+inc]
        else:
            lst2=lst1
    lst3=sorted(lst2)
    if analysis=='vmd':    
        print('('+'chain X and resid '+' '.join(map(str, lst3))+')') 
    elif analysis=='pymol':
        print('select '+ str(lst_name)+', '+'resi '+'+'.join(map(str, lst3))) 
    else:
        print(str(lst_name)+' '+', '.join(map(str, lst3))) 
    #return lst3

def ee_min_system_comparison_analysis(sys_cmpr,analysis,zdexed=True,actual_index=False):
    lst=min_dict[sys_cmpr]
    print('percentage of group ' +str(100*len(lst)/193))
    return cp_to_analysis(lst,sys_cmpr,zdexed,analysis,actual_index)

# %% [code]
ee_min_system_comparison_analysis("wt_y220c_8","pymol",zdexed=True,actual_index=False)

# %% [code]
sys_cmpr="wt_y220c_8"
lst=min_dict[sys_cmpr]
print('percentage of group ' +str(100*len(lst)/193))
cp_to_analysis(lst,sys_cmpr,analysis='pymol',actual_index=False)
cp_to_analysis(lst,sys_cmpr,analysis='none',actual_index=True)

# %% [code]
lst1=["wt_y220c","wt_y220c_8","wt_y220c_20","wt_y220c_22","wt_y220c_27","wt_y220c_pk11000"]
for i in lst1:
    lst=min_dict[i]
    print('percentage of group ' +str(100*len(lst)/193))
    print('for analysis: ')
    cp_to_analysis(lst,i,analysis='none',actual_index=False)
    print('actual: ')
    cp_to_analysis(lst,i,analysis='none',actual_index=True)
    print('\n')

# %% [code]
def indexer(res_lst,zdexed=True,actual_index=False):
    lst2=[]
    if zdexed:
        inc1=1
    else:
        inc1=0
        
    lst1=[]
    for i in res_lst:
        lst1+=[i+inc1]
    for i in lst1:
        if actual_index==True:
            if i>=1 and i<=86:
                inc=95
            elif i>=87 and i<=123:
                inc=96
            else:
                inc=97
            lst2+=[i+inc]
        else:
            lst2=lst1
    return lst2
    

# %% [code]
print(indexer(min_dict["wt_y220c_pk11000"],zdexed=True,actual_index=True))

# %% [code]
#FOR GRAPHS DO THIS TO ADD DUMMY VALUE ANF SET YOUR GRAPH INDICES TO 1-123
y220c_pk11000_var_graph=pd.DataFrame(get_var2(wt,y220c_pk11000))

#Cdc42_var_graph_1dex = pd.concat([top_row, Cdc42_var_graph_1dex]).reset_index(drop = True)
y220c_pk11000_var_graph_lst=y220c_pk11000_var_graph.values.tolist()
#
#highlights
df=pd.DataFrame(y220c_pk11000_var_graph_lst)
y220c_pk11000_var_sorted=df.copy()
y220c_pk11000_var_sorted.sort_values(by=[0],inplace=True,ascending=True)
y220c_pk11000_var_sorted[0:10]

#graph
fig,ax=plt.subplots()
ax.plot(range(len(y220c_pk11000_var_graph_lst)), y220c_pk11000_var_graph_lst,".-")
ax.plot(y220c_pk11000_var_sorted[0:10],".",markersize=10)
ax.set_xticks(np.arange(1, 193+1, 5))
ax.tick_params(axis='x', which='major', labelsize=8)
ax.set_xbound(1,193+1.2)
ax.set_ylim([0,0.005])
ax.tick_params(axis='x', which='major', labelsize=8)
ax.set_xlabel('Residue Number')
ax.set_ylabel('Embedding Error')
ax.set_title('wt to pk11000-bound y220c embedding error')

# %% [code]
#FOR GRAPHS DO THIS TO ADD DUMMY VALUE ANF SET YOUR GRAPH INDICES TO 1-123
y220c_22_var_graph=pd.DataFrame(get_var2(wt,y220c_22))

#Cdc42_var_graph_1dex = pd.concat([top_row, Cdc42_var_graph_1dex]).reset_index(drop = True)
y220c_22_var_graph_lst=y220c_22_var_graph.values.tolist()
#
#highlights
df=pd.DataFrame(y220c_22_var_graph_lst)
y220c_22_var_sorted=df.copy()
y220c_22_var_sorted.sort_values(by=[0],inplace=True,ascending=True)
y220c_22_var_sorted[0:10]

#graph
fig,ax=plt.subplots()
ax.plot(range(len(y220c_22_var_graph_lst)), y220c_22_var_graph_lst,".-")
ax.plot(y220c_22_var_sorted[0:10],".",markersize=10)
ax.set_xticks(np.arange(1, 193+1, 5))
ax.tick_params(axis='x', which='major', labelsize=8)
ax.set_xbound(1,193+1.2)
ax.set_ylim([0,0.005])
ax.tick_params(axis='x', which='major', labelsize=8)
ax.set_xlabel('Residue Number')
ax.set_ylabel('Embedding Error')
ax.set_title('wt to 22-bound y220c Embedding Error')

# %% [code]
### dot plot groupings of residues with same max pairwise EE comparison
%matplotlib widget
### line plot groupings of residues with same max pairwise EE comparison
'''
a graph that represents variance with membership in each construct for the max variance thing, assign extra column specifying
what construct the max was from and have that control colors.
Represents potential pathways of residues most energetically controlled/variable 
from switch between the two states being compared?
for each residue, the greatest pairwise variance value is set as the one most accounting for that residue's variance
it is then mapped out on the plot below by which pairwise comparision was responsible for the greatest variance
for that residue.

This could represent networks of residues in the structure responsible for energetic switches between states?


ALOT OF pk11000 residues.
'''

color_dict = {"wt_y220c": "orange",
              "wt_y220c_8": "red",
              "wt_y220c_20" : "mediumpurple",
              "wt_y220c_22" : "brown", 
              "wt_y220c_pk11000":"lawngreen",
              "wt_y220c_27" : "pink"}

groups=minVars2.groupby(["Min"])
fig,ax=plt.subplots()
ax.plot(np.arange(193),minVars2[0], linestyle='-',color="grey",alpha=0.6)
for name, group in groups:
      plt.plot(group[0],marker='o', linestyle='', markersize=4, label=name,color=color_dict[name])
    
xs=list(range(193))
actual_idx_lst=indexer(list(range(0,193)),actual_index=True)
ax.xaxis.set_major_formatter(format_fn)
ax.xaxis.set_major_locator(ticker.MultipleLocator(8))
plt.xlim([0 ,193])        

#ax.legend(bbox_to_anchor=(0.3, 1), loc=0, borderaxespad=0.1,fontsize=12)
ax.set(xlabel='Residue Number', ylabel='Embedding Error')
ax.set_title('Minimum Embedding Error Highlighted by wt to y220c and y220c-bound Comparision Membership')

# %% [code]
lst=list(range(1,194))
actual_idx_lst=[]
for i in lst:

    if i>=1 and i<=86:
        inc=95
    elif i>=87 and i<=123:
        inc=96
    else:
        inc=97
    actual_idx_lst+=[i+inc]
    
    
actual_idx=pd.Index(actual_idx_lst)
analysis_idx=pd.Index(pd.Index(lst))

# %% [code]
def ee_vars(sys1,sys2,max_ee=True,num_tops=10,actual_idx=True):
    ee_vars=pd.DataFrame(get_var2(sys1,sys2))
    if max_ee==True:
        order=False
    else:
        order=True
    ee_vars_sort=ee_vars.sort_values(by = 0, ascending = order)
    ee_vars_sort_lst=list(ee_vars_sort[0:num_tops].index.values)
    return (ee_vars_sort,indexer(ee_vars_sort_lst,zdexed=True,actual_index=actual_idx))

# %% [code]
    ee_vars1=pd.DataFrame(get_var2(wt,y220c_pk11000))
    ee_vars2=ee_vars1.set_index(actual_idx).sort_values(by = 0, ascending = True)
    ee_vars2[0:10]
    

# %% [code]
ee_vars3=pd.DataFrame(get_var2(y220c,y220c_8)) 
ee_vars4=ee_vars3.sort_values(by=0,ascending = True) 
ls=list(ee_vars4.index)
lst2=[]
for i in ls:
    lst2+=[p53_res_lst[i]]
df=pd.Series(lst2)
pd.concat([ee_vars4,df], axis=1)[0:10]

# %% [code]
res_dic={}
og_idx=list(range(1,194))
actual_idx_lst=indexer(list(range(0,193)),actual_index=True)
for i in og_idx:
        res_dic[i]=actual_idx_lst[i-1]

(res_dic)

# %% [code]


# %% [code]
(ee_vars1,ee)=(ee_vars(y220c,y220c_pk11000,max_ee=True,num_tops=10,actual_idx=True))
(ee_vars1[0:10])
print(ee)

# %% [code]
(_,ee_va)=ee_vars(wt,y220c_pk11000,max_ee=False,num_tops=10,actual_idx=True)
ee_va

# %% [code]
#OLD STUFF

# %% [code]
APL_PL_maxes=pd.DataFrame(df4_1dex["AP_PL"].copy())
APL_PL_maxes.sort_values(by=["AP_PL"],inplace=True,ascending=False)
APL_PL_maxes[0:20]
lst=APL_PL_maxes[0:20].index.values.tolist() 
print('+'.join(map(str, lst))) 

# %% [code]
df_concat=pd.DataFrame()
for i in APL_PL_lst:
    entry=APL_PL_maxes.loc[i].to_frame().T
    df_concat=df_concat.append(entry)
df_concat.sort_values(by=["APL_PL"],inplace=True,ascending=False)
lst=df_concat[0:10].index.values.tolist() 
print('+'.join(map(str, lst))) 

# %% [code]
def highlight_vals_plotly_Maxes(df,vals,field):
    x = []
    if field in df: 
        del df[field]
    for index, row in df.iterrows():
        if index in vals:
            x.append(str(pdz_res_lst[index]))
        else:
            x.append(str('Non-top 5 EE Residues'))
    df.insert(len(df.columns), field, x, True)
    
#Instead of the original plotly highlight,this function 1-indexes the residue names 
def highlight_vals_plotly_Maxes_1dex(df,vals,field):
    x = []
    if field in df: 
        del df[field]
    for index, row in df.iterrows():
        if index in vals:
            x.append(str(pdz_res_lst[index])[9:12]+str(index+1))
        else:
            x.append(str('Non-top 5 EE Residues'))
    df.insert(len(df.columns), field, x, True)

# %% [code]
##ub_AP
ub_Sys=ub_pcs.copy()
ub_Sys['System']='P'

AP_Sys=Cdc42_pcs.copy()
AP_Sys['System']='AP'

highlight_vals_plotly_Maxes_1dex(ub_Sys,[9,49,6,7,32],'Class')
highlight_vals_plotly_Maxes_1dex(AP_Sys,[9,49,6,7,32],'Class')
AP_ub_Sys=pd.concat([ub_Sys,AP_Sys])

fig = px.scatter(AP_ub_Sys, x=0, y=2, color='Class', facet_col="System", title="Electrostatic Heat Kernel-PC Highlighted by Top 5 Emebedding Error (P_AP) Residues: ",
                
                
                 color_discrete_map={
                "Non-top 5 EE Residues": px.colors.qualitative.Plotly[0],
                "ARG10": px.colors.qualitative.Plotly[1],
                "ARG50": px.colors.qualitative.Plotly[2],
                "GLN7": px.colors.qualitative.Plotly[9],
                "ASP8": px.colors.qualitative.Safe[0],
                "TYR33": px.colors.qualitative.Pastel[6]
                 }, 
               
               category_orders={'Class': ["Non-top 5 EE Residues","ARG10", "ARG50","GLN7", "ASP8", "TYR33"]},
               labels=dict(Class="Residues:")  
              
              )
               
fig.update_xaxes(title_text='PC1')
fig.update_yaxes(title_text='PC3')  
                
fig.update_traces(marker=dict(size=9.5,
                              line=dict(width=0.0,
                                        color='DarkSlateGrey')),
                  selector=dict(mode='markers'))
fig.update_layout(
    width = 1200,
    height = 600,
    
     legend=dict(
    orientation="h",
    xanchor="right",
    x=0.7,y=-0.13)
    )


fig.update_yaxes(title_font=dict(size=15))
fig.update_xaxes(title_font=dict(size=15))
fontsize=16
fig.update_layout(legend = dict(font = dict(family = "Calibri", size = fontsize, color = "black")),
                  legend_title = dict(font = dict(family = "Calibri", size = fontsize, color = "blue")))

fig['layout']['title']['font'] = dict(size=17)
fig.update_layout(title_x=0.5)
fig.show()

# %% [code]
df20=df.describe()
df20.to_csv('/home/ben/Desktop/mean_EE_vals.csv')

# %% [code]


# %% [code]
