# Supplementary material for: Network Theory Analysis of Allosteric Drug-Rescue Mechanisms in the Tumor Suppressor Protein p53 Y220C Mutant
Source: Int J Mol Sci. 2025 Jul 17;26(14):6884. doi: 10.3390/ijms26146884 (PMC12295982; doi:10.3390/ijms26146884)
Supplement: Supplementary file 1 [file ijms-26-06884-s001.zip › SUPP_3_Wasserstein_EE_Analysis_Cells.ipynb]

# %% [code]
import pytraj as pt
import parmed as pmd
import numpy as np
import pandas as pd
import matplotlib.pyplot as plt
import torch
import networkx as nx
import scipy 
from tqdm.notebook import tqdm
import plotly.express as px
from scipy import exp

# %% [code]
%matplotlib widget

# %% [markdown]
# Wasserstein Variance/Embedding Error Analysis
The Wasserstein metric is a natural way to compare the probability distributions of two variables X and Y, where one variable is derived from the other by small, non-uniform perturbations (random or deterministic).<br>
 It is also called Earth Mover’s distance, short for EM distance, because informally __it can be interpreted as the minimum energy cost of moving and transforming a pile of dirt in the shape of one probability distribution to the shape of the other distribution__.

# %% [code]
from matplotlib.ticker import MaxNLocator

# %% [code]
#Import the Heat Kernels for each system to be used in pairwise wasserstein analysis
wt= pd.read_pickle('/home/ben/Desktop/p53_y220c_66SF/wt_pcs_datatensor.pkl')
y220c=pd.read_pickle('/home/ben/Desktop/p53_y220c_66SF/y220c_pcs_datatensor.pkl')
y220c_8=pd.read_pickle('/home/ben/Desktop/p53_y220c_66SF/y220c_8_pcs_datatensor.pkl')
y220c_20=pd.read_pickle('/home/ben/Desktop/p53_y220c_66SF/y220c_20_pcs_datatensor.pkl')
y220c_22=pd.read_pickle('/home/ben/Desktop/p53_y220c_66SF/y220c_22_pcs_datatensor.pkl')
y220c_pk11000=pd.read_pickle('/home/ben/Desktop/p53_y220c_66SF/y220c_pk11000_pcs_datatensor.pkl')
y220c_27=pd.read_pickle('/home/ben/Desktop/p53_y220c_66SF/y220c_27_pcs_datatensor.pkl')

# %% [code]
import math
from scipy.stats import wasserstein_distance
def get_var2(dataframe1,dataframe2):
    divergences = []
    for i in range(193):
        x1 = []
        y1 = []
        z1 = []
        x2 = []
        y2 = []
        z2 = []
        for index,row in dataframe1[dataframe1.index==i].iterrows():
            x1.append(row[0])
            y1.append(row[1])
            z1.append(row[2])
        for index,row in dataframe2[dataframe2.index==i].iterrows():
            x2.append(row[0])
            y2.append(row[1])
            z2.append(row[2])
            
        d1 = wasserstein_distance(x1,x2)
        d2 = wasserstein_distance(y1,y2)
        d3 = wasserstein_distance(z1,z2)
        
#         print(d1,d2,d3)
        
        divergences.append(d1 + d2 + d3)

    return divergences

# %% [markdown]
#### AP_P EE Line Plot with Top Ten EE Residues Highlighted

# %% [code]
#FOR GRAPHS DO THIS TO ADD DUMMY VALUE ANF SET YOUR GRAPH INDICES TO 1-123
Cdc42_var_graph=pd.DataFrame(get_var2(Cdc42_pcs,ub_pcs))
Cdc42_var_graph_1dex=Cdc42_var_graph.copy()
top_row=pd.DataFrame([0])
Cdc42_var_graph_1dex = pd.concat([top_row, Cdc42_var_graph_1dex]).reset_index(drop = True)
Cdc42_var_graph_1dex=Cdc42_var_graph_1dex.values.tolist()

#highlights
df=pd.DataFrame(Cdc42_var_graph_1dex)
Cdc42_vars_1dex_sorted=df.copy()
Cdc42_vars_1dex_sorted.sort_values(by=[0],inplace=True,ascending=False)
Cdc42_vars_1dex_sorted[0:10]

#graph
fig,ax=plt.subplots()
ax.plot(range(len(Cdc42_var_graph_1dex)), Cdc42_var_graph_1dex,".-")
ax.plot(Cdc42_vars_1dex_sorted[0:10],".",markersize=10)
ax.set_xticks(np.arange(1, 122+1, 5))
ax.tick_params(axis='x', which='major', labelsize=8)
ax.set_xbound(1,123+1.2)
ax.tick_params(axis='x', which='major', labelsize=8)
ax.set_xlabel('Residue Number')
ax.set_ylabel('Embedding Error')
ax.set_title('Effector-bound (AP) to Unbound PDZ Embedding Error')

# %% [markdown]
#### PL_P EE Line Plot with Top Ten EE Residues Highlighted

# %% [code]
#FOR GRAPHS DO THIS TO ADD DUMMY VALUE ANF SET YOUR GRAPH INDICES TO 1-123
KESLV_var_graph=pd.DataFrame(get_var2(KESLV_pcs,ub_pcs))
KESLV_var_graph_1dex=KESLV_var_graph.copy()
top_row=pd.DataFrame([0])
KESLV_var_graph_1dex = pd.concat([top_row, KESLV_var_graph_1dex]).reset_index(drop = True)
KESLV_var_graph_1dex=KESLV_var_graph_1dex.values.tolist()

#highlights
df=pd.DataFrame(KESLV_var_graph_1dex)
KESLV_vars_1dex_sorted=df.copy()
KESLV_vars_1dex_sorted.sort_values(by=[0],inplace=True,ascending=False)
KESLV_vars_1dex_sorted[0:10]

#graph
fig,ax=plt.subplots()
ax.plot(range(len(KESLV_var_graph_1dex)), KESLV_var_graph_1dex,".-")
ax.plot(KESLV_vars_1dex_sorted[0:10],".",markersize=10)
ax.set_xticks(np.arange(1, 122+1, 5))
ax.tick_params(axis='x', which='major', labelsize=8)
ax.set_xbound(1,123+1.2)
ax.tick_params(axis='x', which='major', labelsize=8)
ax.set_xlabel('Residue Number')
ax.set_ylabel('Embedding Error')
ax.set_title('Ligand-bound (PL) to Unbound PDZ Embedding Error')

# %% [markdown]
#### APL_P EE Line Plot with Top Ten EE Residues Highlighted

# %% [code]
Cdc42_KESLV_var_graph=pd.DataFrame(get_var2(Cdc42_KESLV_pcs,ub_pcs))
Cdc42_KESLV_var_graph_1dex=Cdc42_KESLV_var_graph.copy()
top_row=pd.DataFrame([0])
Cdc42_KESLV_var_graph_1dex= pd.concat([top_row, Cdc42_KESLV_var_graph_1dex]).reset_index(drop = True)
Cdc42_KESLV_var_graph_1dex=Cdc42_KESLV_var_graph_1dex.values.tolist()
#highlights
df=pd.DataFrame(Cdc42_KESLV_var_graph_1dex)
Cdc42_KESLV_vars_1dex_sorted=df.copy()
Cdc42_KESLV_vars_1dex_sorted.sort_values(by=[0],inplace=True,ascending=False)
Cdc42_KESLV_vars_1dex_sorted[0:10]
#graph
fig,ax=plt.subplots()
ax.plot(range(len(Cdc42_KESLV_var_graph_1dex)), Cdc42_KESLV_var_graph_1dex,".-")
ax.plot(Cdc42_KESLV_vars_1dex_sorted[0:10],".",markersize=10)
ax.set_xticks(np.arange(1, 122+1, 5))
ax.tick_params(axis='x', which='major', labelsize=8)
ax.set_xbound(1,123+1.2)
ax.tick_params(axis='x', which='major', labelsize=8)
ax.set_xlabel('Residue Number')
ax.set_ylabel('Embedding Error')
ax.set_title('Effector and Ligand-bound (APL) to Unbound PDZ Embedding Error')

# %% [markdown]
## X_P Highest Embedding Error Residue Highlights on Heat Kernel PCA Plot Projections

# %% [code]
p53_top = pmd.load_file('/home/ben/Desktop/p53_checking/wt_p53/wt_p53.pdb')
p53_res_lst=p53_top.residues

# %% [code]
def highlight_vals_plotly_Maxes(df,vals,field):
    x = []
    if field in df: 
        del df[field]
    for index, row in df.iterrows():
        if index in vals:
            x.append(str(pdz_res_lst[index]))
        else:
            x.append(str('Non-top 5 EE Residues'))
    df.insert(len(df.columns), field, x, True)

# %% [code]
#Instead of the original plotly highlight,this function 1-indexes the residue names 
def highlight_vals_plotly_Maxes_1dex(df,vals,field):
    x = []
    if field in df: 
        del df[field]
    for index, row in df.iterrows():
        if index in vals:
            x.append(str(pdz_res_lst[index])[9:12]+str(index+1))
        else:
            x.append(str('Non-top 5 EE Residues'))
    df.insert(len(df.columns), field, x, True)

# %% [markdown]
### AP_P EE

# %% [code]
##ub_AP
ub_Sys=ub_pcs.copy()
ub_Sys['System']='P'

AP_Sys=Cdc42_pcs.copy()
AP_Sys['System']='AP'

highlight_vals_plotly_Maxes_1dex(ub_Sys,[9,49,6,7,32],'Class')
highlight_vals_plotly_Maxes_1dex(AP_Sys,[9,49,6,7,32],'Class')
AP_ub_Sys=pd.concat([ub_Sys,AP_Sys])

fig = px.scatter(AP_ub_Sys, x=0, y=2, color='Class', facet_col="System", title="Electrostatic Heat Kernel-PC Highlighted by Top 5 Emebedding Error (P_AP) Residues: ",
                
                
                 color_discrete_map={
                "Non-top 5 EE Residues": px.colors.qualitative.Plotly[0],
                "ARG10": px.colors.qualitative.Plotly[1],
                "ARG50": px.colors.qualitative.Plotly[2],
                "GLN7": px.colors.qualitative.Plotly[9],
                "ASP8": px.colors.qualitative.Safe[0],
                "TYR33": px.colors.qualitative.Pastel[6]
                 }, 
               
               category_orders={'Class': ["Non-top 5 EE Residues","ARG10", "ARG50","GLN7", "ASP8", "TYR33"]},
               labels=dict(Class="Residues:")  
              
              )
               
fig.update_xaxes(title_text='PC1')
fig.update_yaxes(title_text='PC3')  
                
fig.update_traces(marker=dict(size=9.5,
                              line=dict(width=0.0,
                                        color='DarkSlateGrey')),
                  selector=dict(mode='markers'))
fig.update_layout(
    width = 1200,
    height = 600,
    
     legend=dict(
    orientation="h",
    xanchor="right",
    x=0.7,y=-0.13)
    )


fig.update_yaxes(title_font=dict(size=15))
fig.update_xaxes(title_font=dict(size=15))
fontsize=16
fig.update_layout(legend = dict(font = dict(family = "Calibri", size = fontsize, color = "black")),
                  legend_title = dict(font = dict(family = "Calibri", size = fontsize, color = "blue")))

fig['layout']['title']['font'] = dict(size=17)
fig.update_layout(title_x=0.5)
fig.show()


# %% [markdown]
### PL_P EE

# %% [code]
##ub_PL
ub_Sys1=ub_pcs.copy()
ub_Sys1['System']='P'

PL_Sys=KESLV_pcs.copy()
PL_Sys['System']='PL'


highlight_vals_plotly_Maxes_1dex(ub_Sys1,[121,49,99,122,96],'Class')
highlight_vals_plotly_Maxes_1dex(PL_Sys,[121,49,99,122,96],'Class')
PL_ub_Sys=pd.concat([ub_Sys1,PL_Sys])

fig = px.scatter(PL_ub_Sys, x=0, y=2, color='Class', facet_col="System", title="Electrostatic Heat Kernel-PC Highlighted by Top 5 Emebedding Error (P_PL) Residues: ",
                 color_discrete_map={
                "Non-top 5 EE Residues": px.colors.qualitative.Plotly[0],
                "ARG122": px.colors.qualitative.Plotly[5],
                "ARG50": px.colors.qualitative.Plotly[2],
                "GLN100": px.colors.qualitative.Plotly[8],
                "ASN123": px.colors.qualitative.Plotly[7],
                "SER97": px.colors.qualitative.Plotly[6]
                                },   
            category_orders={'Class': ["Non-top 5 EE Residues","ARG122", "ARG50", "GLN100", "ASN123","SER97"]},   
            labels=dict(Class="Residues:")   
                
    
                )
fig.update_xaxes(title_text='PC1')
fig.update_yaxes(title_text='PC3')  

fig.update_traces(marker=dict(size=9.5,
                              line=dict(width=0.0,
                                        color='DarkSlateGrey')),
                  selector=dict(mode='markers'))
fig.update_layout(
    width = 1200,
    height = 600,
    
     legend=dict(
    orientation="h",
    xanchor="right",
    x=0.7,y=-0.13)
    )


fontsize=16
fig.update_layout(legend = dict(font = dict(family = "Calibri", size = fontsize, color = "black")),
                  legend_title = dict(font = dict(family = "Calibri", size = fontsize, color = "blue")))

fig.show()

# %% [markdown]
### APL_P EE

# %% [code]
##ub_APL
ub_Sys2=ub_pcs.copy()
ub_Sys2['System']='P'

APL_Sys=Cdc42_KESLV_pcs.copy()
APL_Sys['System']='APL'

highlight_vals_plotly_Maxes_1dex(ub_Sys2,[9,109,49,121,119],'Class')
highlight_vals_plotly_Maxes_1dex(APL_Sys,[9,109,49,121,119],'Class')
APL_ub_Sys=pd.concat([ub_Sys2,APL_Sys])

fig = px.scatter(APL_ub_Sys, x=0, y=2, color='Class', facet_col="System",  title="Electrostatic Heat Kernel-PC Highlighted by Top 5 Emebedding Error (P_APL) Residues: ",
                color_discrete_map={
                "Non-top 5 EE Residues": px.colors.qualitative.Plotly[0],
                "ARG10": px.colors.qualitative.Plotly[1],
                "ARG50": px.colors.qualitative.Plotly[2],
                "ARG110": px.colors.qualitative.Plotly[3],
                "ASN120": px.colors.qualitative.Plotly[4],
                "ARG122": px.colors.qualitative.Plotly[5]},
                 
                
                category_orders={'Class': ["Non-top 5 EE Residues","ARG10", "ARG110", "ARG50", "ARG122", "ASN120"]},
                labels=dict(Class="Residues:") 
                )           
fig.update_xaxes(title_text='PC1')
fig.update_yaxes(title_text='PC3')

fig.update_traces(marker=dict(size=9.5,
                              line=dict(width=0.0,
                                        color='DarkSlateGrey')),
                  selector=dict(mode='markers'))
fig.update_layout(
    width = 1200,
    height = 600,
    
     legend=dict(
    orientation="h",
    xanchor="right",
    x=0.7,y=-0.13)
    )
fontsize=16
fig.update_layout(legend = dict(font = dict(family = "Calibri", size = fontsize, color = "black")),
                  legend_title = dict(font = dict(family = "Calibri", size = fontsize, color = "blue")))
fig.show()

# %% [markdown]
# Pairwise Embedding Error Analysis

# %% [code]
import itertools

# %% [code]
systems=[wt,y220c,y220c_8,y220c_20,y220c_22,y220c_pk11000,y220c_27]
sys_names=['wt','y220c','y220c_8','y220c_20','y220c_22','y220c_pk11000','y220c_27']
lst=list(range(0,len(systems)))
combs=list(itertools.combinations(lst, 2))
ee_dict={}
for pair in combs:
    ee_dict[str(sys_names[pair[0]]+'_'+str(sys_names[pair[1]]))]=get_var2(systems[pair[0]],systems[pair[1]])
df=pd.DataFrame()
for key,val in ee_dict.items():
    df[key]=pd.DataFrame(val)
    

# %% [code]
idx1=list(range(96,182))
idx2=list(range(183,220))
idx3=list(range(221,291))
residx_concat=idx1+idx2+idx3

# %% [code]
idx_lst=residx_concat
idx_df=pd.Index(idx_lst)
df1=df.copy()

# %% [code]
df1.set_index(idx_df)

# %% [code]
df.plot()

# %% [code]
df.describe()

# %% [code]
df20=df.describe()
df20.to_csv('/home/ben/Desktop/mean_EE_vals.csv')

# %% [code]
# Plot of ALL Embedding Error Values from Pairwise System Comparisons
%matplotlib widget
df1=df_1dex
fig,ax=plt.subplots()
ax.plot(range(124), df1['Cdc42_ub'],".-",label='AP_P', color="red")
ax.plot(range(124), df1['KESLV_ub'],".-",label='PL_P', color="blue")
ax.plot(range(124), df1['Cdc42KESLV_ub'],".-",label='APL_P', color="purple")

ax.plot(range(124), df1['Cdc42_KESLV'],".-",label='AP_PL',color="limegreen")
ax.plot(range(124), df1['Cdc42_Cdc42KESLV'],".-",label='AP_APL',color="orange")
ax.plot(range(124), df1['Cdc42KESLV_KESLV'],".-",label='APL_PL',color= "dodgerblue")

ax.set_xticks(np.arange(1, 123, 5))
ax.set_xbound(1,123+1)

ax.tick_params(axis='x', which='major', labelsize=8)
ax.legend(bbox_to_anchor=(1.0, 1), loc=0, borderaxespad=0.1,fontsize=6)

ax.set(xlabel='Residue Number', ylabel='Embedding Error')
ax.set_title('Embedding Error Values from Pairwise System Comparisions')

# %% [code]
#Addition of Mins Column to Pairwise Embedding Error Dataframe
df2=df1
df2["Mins"]=pd.DataFrame(df2[:].idxmin("columns"))

# %% [code]
df2.set_index(idx_df)

# %% [code]
#Addition of Maxes Column to Pairwise Embedding Error Dataframe
'''
#Set each Pairwise Dataframe residue row value
#in 'Maxes' column to which of the Pairwise EE 
#comparisons yielded residue maximum EE value
'''
df3_1dex=df1.set_axis(['AP_P','PL_P', 'APL_P', 'AP_PL','AP_APL', 'APL_PL'], axis=1)
df4_1dex=df3_1dex
df4_1dex["Maxes"]=pd.DataFrame(df4_1dex[:].idxmin(1))
df4_1dex.at[0,'Maxes'] = 'APL_PL'
df4_1dex[1:124]

# %% [code]
APL_PL_maxes=pd.DataFrame(df4_1dex["AP_PL"].copy())
APL_PL_maxes.sort_values(by=["AP_PL"],inplace=True,ascending=False)
APL_PL_maxes[0:20]
lst=APL_PL_maxes[0:20].index.values.tolist() 
print('+'.join(map(str, lst))) 

# %% [code]
#assign max EE to each residue from all pairwise combs
minVars=df2.min(axis = 1)
minVars = pd.DataFrame(minVars)
minVars['Mins']=df2['Mins']

minVars2=minVars.copy()
#di={"APL_PL":0,"AP_APL":1, "AP_PL":2}
#maxVars2_1dex['Maxes']=maxVars2_1dex['Maxes'].replace(di)
minVars2_groups =minVars2.groupby('Mins')

# %% [code]
### line plot groupings of residues with same max pairwise EE comparison
'''
a graph that represents variance with membership in each construct for the max variance thing, assign extra column specifying
what construct the max was from and have that control colors.
Represents potential pathways of residues most energetically controlled/variable 
from switch between the two states being compared?
for each residue, the greatest pairwise variance value is set as the one most accounting for that residue's variance
it is then mapped out on the plot below by which pairwise comparision was responsible for the greatest variance
for that residue.

This could represent networks of residues in the structure responsible for energetic switches between states?

APL-PL most contiguous,
AP_APL and AP_PL are more sparse....
especially residues where the AP_APL energetic change accounted for the greatest energetic variance. 

ALOT OF AP_PL residues are on the b2-b3 and the b1-b2 loop!!!! very interesting.
'''
fig,ax=plt.subplots()
for name, group in MaxVars2_groups:
      plt.plot(group[0],marker='o', linestyle='-', markersize=2, label=name)
ax.set_xticks(np.arange(1, 124, 5))
ax.set_xbound(1,124)
ax.legend(bbox_to_anchor=(0.3, 1), loc=0, borderaxespad=0.1,fontsize=12)
ax.set(xlabel='Residue Number', ylabel='Embedding Error')
ax.set_title('Maximum Embedding Error Highlighted by Pairwise Comparision Membership')

# %% [code]
maxVars2_1dex=maxVars_1dex.copy()
Maxes_groups=maxVars_1dex.groupby('Maxes')
di={"APL_PL":0,"AP_APL":1, "AP_PL":2,'AP_P':3}
maxVars2_1dex['Maxes']=maxVars2_1dex['Maxes'].replace(di)
groups = maxVars2_1dex.groupby('Maxes')
for name, group in Maxes_groups:
    ax.plot(group[0],marker='o', linestyle='', markersize=4, label=name)


# %% [code]
color_dict = {"APL_PL" : "dodgerblue", "AP_APL" : "orange", "AP_PL" : "limegreen"}

# %% [code]
### dot plot groupings of residues with same max pairwise EE comparison
%matplotlib widget
fig,ax=plt.subplots()
ax.plot(np.arange(124),maxVars_1dex[0], linestyle='-',color="grey",alpha=0.6)
for name, group in MaxVars2_groups:
      plt.plot(group[0],marker='o', linestyle='', markersize=4, label=name,color=color_dict[name])
    
        
ax.set_xticks(np.arange(1, 123, 5))
ax.set_xbound(1,123+1)

#ax.legend(bbox_to_anchor=(0.3, 1), loc=0, borderaxespad=0.1,fontsize=12)
ax.set(xlabel='Residue Number', ylabel='Embedding Error')
ax.set_title('Maximum Embedding Error Highlighted by Pairwise Comparision Membership')

# %% [code]
minVars2_groups.groups

# %% [code]
APL_PL_lst=[0, 1, 2, 3, 4, 5, 6, 7, 8, 9, 10, 11, 13, 14, 15, 16, 18, 19, 20, 21, 22, 23, 24, 25, 26, 28, 29, 30, 38, 39, 40, 41, 44, 45, 48, 49, 50, 51, 52, 53, 54, 55, 56, 57, 58, 62, 64, 65, 66, 67, 68, 69, 70, 71, 72, 73, 74, 75, 76, 77, 78, 80, 81, 82, 84, 85, 86, 87, 88, 89, 90, 91, 92, 93, 96, 97, 98, 99, 100, 101, 102, 105, 106, 107, 108, 109, 110, 111, 112, 113, 114, 115, 116, 117, 118, 119, 120, 121, 122, 123]
AP_PL_lst=[12, 17, 31, 32, 33, 34, 35, 36, 37, 42, 43, 46, 47, 59, 60, 61, 63, 79, 83, 94, 95]


# %% [code]
APL_PL_maxes=pd.DataFrame(df4_1dex["APL_PL"].copy())
AP_PL_maxes=pd.DataFrame(df4_1dex["AP_PL"].copy())


# %% [code]
df_concat=pd.DataFrame()
for i in APL_PL_lst:
    entry=APL_PL_maxes.loc[i].to_frame().T
    df_concat=df_concat.append(entry)
df_concat.sort_values(by=["APL_PL"],inplace=True,ascending=False)
lst=df_concat[0:10].index.values.tolist() 
print('+'.join(map(str, lst))) 

# %% [code]
df_concat=pd.DataFrame()
for i in AP_PL_lst:
    entry=AP_PL_maxes.loc[i].to_frame().T
    df_concat=df_concat.append(entry)
df_concat.sort_values(by=["AP_PL"],inplace=True,ascending=False)
lst=df_concat[0:10].index.values.tolist() 
print('+'.join(map(str, lst))) 
