# Supplementary material for: Network Theory Analysis of Allosteric Drug-Rescue Mechanisms in the Tumor Suppressor Protein p53 Y220C Mutant
Source: Int J Mol Sci. 2025 Jul 17;26(14):6884. doi: 10.3390/ijms26146884 (PMC12295982; doi:10.3390/ijms26146884)
Supplement: Supplementary file 1 [file ijms-26-06884-s001.zip › SUPP_4_Wasserstein_Embedding_Error_Error_Analysis.ipynb]

# %% [code]
import pytraj as pt
import parmed as pmd
import numpy as np
import pandas as pd
import matplotlib as mpl
import matplotlib.pyplot as plt
import matplotlib.ticker as ticker
import torch
import networkx as nx
import scipy 
from tqdm.notebook import tqdm
import plotly.express as px
from scipy import exp

# %% [code]
from IPython.core.display import display, HTML

display(HTML("<style>.container { width:100% ! important; }<style>"))

# %% [code]
%matplotlib widget

# %% [code]
def indexer(res_lst,zdexed=True,actual_index=False):
    lst2=[]
    if zdexed:
        inc1=1
    else:
        inc1=0
        
    lst1=[]
    for i in res_lst:
        lst1+=[i+inc1]
    for i in lst1:
        if actual_index==True:
            if i>=1 and i<=86:
                inc=95
            elif i>=87 and i<=123:
                inc=96
            else:
                inc=97
            lst2+=[i+inc]
        else:
            lst2=lst1
    return lst2

# %% [code]
def format_fn(tick_val, tick_pos):
    if int(tick_val) in xs:
        return actual_idx_lst[int(tick_val)]
    else:
        return ''
        

# %% [code]
wt_y220c_combs=pd.read_pickle('/home/ben/Desktop/p53_y220c_66SF/wt_y220c_combs.pkl')
y220c_combs=pd.read_pickle('/home/ben/Desktop/p53_y220c_66SF/y220c_combs.pkl')

# %% [code]
wt_y220c_combs_bounds=wt_y220c_combs.iloc[:,1:6]
wt_y220c_combs_bounds_idexcols=wt_y220c_combs_bounds.rename(columns={x:y for x,y in zip(wt_y220c_combs_bounds.columns,range(0,len(wt_y220c_combs_bounds.columns)))})

# %% [code]
wt_y220c_combs_bounds

# %% [code]
y220c_combs_idexcols=y220c_combs.rename(columns={x:y for x,y in zip(y220c_combs.columns,range(0,len(y220c_combs.columns)))})

# %% [code]
y220c_combs.iloc[:,0].sub(wt_y220c_combs_bounds.iloc[:,0])

# %% [code]
diff_of_diffs=y220c_combs_idexcols.sub(wt_y220c_combs_bounds_idexcols).rename(columns={0: "8", 1:"20", 2: "22",3:"pk11000",4:"27"})


# %% [code]
(diff_of_diffs.loc[np.r_[68:82, 86:98], :]).shape

# %% [code]
loop1=diff_of_diffs[18:29]
loop2=diff_of_diffs.loc[np.r_[68:82, 86:98],:]
h1=diff_of_diffs[83:86]
loop3=diff_of_diffs[142:156]
loop6=diff_of_diffs[123:133]
loop_s6_s7=diff_of_diffs[110:117]
h2=diff_of_diffs[183:192]

# %% [code]

mean_loop1=pd.DataFrame(loop1.mean()).round(6)
mean_loop2=pd.DataFrame(loop2.mean()).round(6)
mean_h1=pd.DataFrame(h1.mean()).round(6)
mean_loop3=pd.DataFrame(loop3.mean()).round(6)
mean_loop6=pd.DataFrame(loop6.mean()).round(6)
mean_loop_s6_s7=pd.DataFrame(loop_s6_s7.mean()).round(6)
mean_h2=pd.DataFrame(h2.mean()).round(6)


# %% [code]
mean_loop_s6_s7

# %% [code]
diff_of_diffs.describe()

# %% [code]
# Plot of ALL Embedding Error Values from Pairwise System Comparisons
colors=["red","mediumpurple" ,"brown", "lawngreen","pink"]
sys_cmprs=['w8','20','22','pk11000','27']
%matplotlib widget
xs=list(range(193))
actual_idx_lst=indexer(list(range(0,193)),actual_index=True)

fig,ax=plt.subplots()
ax.plot(xs, diff_of_diffs.iloc[:,0],".-",label=sys_cmprs[0], color=colors[0])
ax.plot(xs, diff_of_diffs.iloc[:,1],".-",label=sys_cmprs[1], color=colors[1])
ax.plot(xs, diff_of_diffs.iloc[:,2],".-",label=sys_cmprs[2], color=colors[2])
ax.plot(xs, diff_of_diffs.iloc[:,3],".-",label=sys_cmprs[3],color=colors[3])
ax.plot(xs, diff_of_diffs.iloc[:,4],".-",label=sys_cmprs[4],color=colors[4])

ax.xaxis.set_major_formatter(format_fn)
ax.xaxis.set_major_locator(ticker.MultipleLocator(3))
ax.tick_params(axis='x', which='major', labelsize=8)
ax.legend(bbox_to_anchor=(1.0, 1), loc=0, borderaxespad=0.1,fontsize=6)
plt.xlim([0 ,193])
ax.set(xlabel='Residue Number', ylabel='Embedding Error')
plt.hlines(y=0, xmin=0, xmax=193, colors='aqua', linestyles='--', lw=2, label='Single Short Line')
ax.set_title('Embedding Error Values from Wildtype to y220c System Comparisions')
fig.set_size_inches(14,6)

# %% [code]
diff_of_diffs


# %% [code]
cut=0.0002
ls=diff_of_diffs.index[(diff_of_diffs['8']>=cut) | (diff_of_diffs['20']>=cut) | (diff_of_diffs['22']>=cut) | (diff_of_diffs['pk11000']>=cut) | (diff_of_diffs['27']>=cut) ].tolist()
ls_1dex=indexer(ls,zdexed=True,actual_index=False)
print('+'.join(map(str, ls_1dex))) 

# %% [code]
cut=0.00025
ls=diff_of_diffs.index[(diff_of_diffs['8']>=cut) | (diff_of_diffs['20']>=cut) | (diff_of_diffs['22']>=cut) | (diff_of_diffs['pk11000']>=cut) | (diff_of_diffs['27']>=cut) ].tolist()
ls_1dex=indexer(ls,zdexed=True,actual_index=False)
print('+'.join(map(str, ls_1dex))) 

# %% [code]
cut=0.0003
ls=diff_of_diffs.index[(diff_of_diffs['8']>=cut) | (diff_of_diffs['20']>=cut) | (diff_of_diffs['22']>=cut) | (diff_of_diffs['pk11000']>=cut) | (diff_of_diffs['27']>=cut) ].tolist()
ls_1dex=indexer(ls,zdexed=True,actual_index=False)
print('+'.join(map(str, ls_1dex))) 

# %% [code]
cut=0.0004
ls=diff_of_diffs.index[(diff_of_diffs['8']>=cut) | (diff_of_diffs['20']>=cut) | (diff_of_diffs['22']>=cut) | (diff_of_diffs['pk11000']>=cut) | (diff_of_diffs['27']>=cut) ].tolist()
ls_1dex=indexer(ls,zdexed=True,actual_index=False)
print('+'.join(map(str, ls_1dex))) 

# %% [code]
cut=0.0005
ls=diff_of_diffs.index[(diff_of_diffs['8']>=cut) | (diff_of_diffs['20']>=cut) | (diff_of_diffs['22']>=cut) | (diff_of_diffs['pk11000']>=cut) | (diff_of_diffs['27']>=cut) ].tolist()
ls_1dex=indexer(ls,zdexed=True,actual_index=False)
print('+'.join(map(str, ls_1dex))) 

# %% [code]
cut=0.001
ls=diff_of_diffs.index[(diff_of_diffs['8']>=cut) | (diff_of_diffs['20']>=cut) | (diff_of_diffs['22']>=cut) | (diff_of_diffs['pk11000']>=cut) | (diff_of_diffs['27']>=cut) ].tolist()
ls_1dex=indexer(ls,zdexed=True,actual_index=False)
print('+'.join(map(str, ls_1dex))) 

# %% [code]
cut=0.0015
ls=diff_of_diffs.index[(diff_of_diffs['8']>=cut) | (diff_of_diffs['20']>=cut) | (diff_of_diffs['22']>=cut) | (diff_of_diffs['pk11000']>=cut) | (diff_of_diffs['27']>=cut) ].tolist()
ls_1dex=indexer(ls,zdexed=True,actual_index=False)
print('+'.join(map(str, ls_1dex))) 

# %% [code]
